# Supplementary material for: Serum immunoglobulin M is associated with the severity of coronary artery disease in adults
Source: PeerJ. 2024 Mar 5;12:e17012. doi: 10.7717/peerj.17012 (PMC10921929; doi:10.7717/peerj.17012)
Supplement: Supplemental Information 2 [file peerj-12-17012-s002.xlsx]

## Sheet: 总表2
Sex	Age:	height(cm)	weight(kg)	SBP(mmHg)	DBP(mmHg)	WBC(*10^9/L)	FBG(mmol/L)	hsCRP(mg/dL)	TC(mmol/L)	TG(mmol/L)	HDL(mmol/L)	LDL(mmol/L)	Crea(umol/L)	Statins application history : 1: Never; 2: Intermittent administration; 3: Use statins continuously for more than one year; 4: Unknown.	Hypertension: 1: No; 2: Yes; 3: Unknown.	Diabetes: 1: No; 2: yes; 3: Unknown.	Dyslipidemia: 1: No; 2: Yes; 3: Unknow.	History of stroke: 1: No; 2: Yes; 3: Unknown.	Smoking status: 1: Never; 2: Former; 3: Current; 4: Unknown.	Gensini：	Clinical diagnosis: 1: NA; 2:UAP; 3: AP; 4: STEMI; 5: NSTEMI; 6: Unknown.	Serum immunoglobulin M(mg/dL)	Number of diseased vessels: 1: 0; 2: 0.5; 3: 1; 4: 2; 5: 3.	Number of diseased regions
2	19	182	80	120	80	7.32	5.1	1.37	3.04	0.58	1.04	1.79	53	1	1	1	1	1	1	48	2	116	5	2
1	68	180	78.5	157	91	5.38	5.5		3.54	1.24	1.13	2.06	76	1	2	1	1	1	2	0	1	33.6	1	0
1	46	178	74	149	70	6.91	5.5		2.67	1.72	0.78	1.36	84	2	2	1	1	1	1	26	4	28.8	5	3
1	58	162	51	119	66	7.29	10.5	0.12	3.18	0.75	1.02	1.85	56	1	1	2	1	1	1	46	3	70.8	5	8
1	64	164	61	130	70	7.05	4.1	0.13	3.53	2.02	0.93	2.08	94	3	1	1	2	2	1	15	2	55.8	5	5
1	79	180	82	150	80	5.24	5.7		3.89	1.51	0.97	2.51	119	1	2	1	1	2	1	4	2	120.6	3	1
1	68	166	74	140	80	5.44	5	0.36	4.71	2.57	1.24	2.53	98	1	2	2	2	1	1	89.5	5	102	5	8
2	66	162	74	120	81	5.25	4.7		4.69	2.01	0.84	3	49	1	1	2	1	1	1	3	3	91.4	3	1
1	79	170	80	130	80	4.39	9.1		3.01	0.85	0.87	1.9	96	1	2	2	2	1	2	3	3	103.1	3	1
1	68	180	78.5	119	80	3.52	4.9	1.4	3.75	0.93	0.97	2.44	87	1	1	1	1	1	2	74.5	5	49.8	5	8
1	63	170	70	165	93	8.05	4.7		4.74	2	0.79	3.17	102	1	2	1	2	1	2	46	3	110.5	5	7
1	54	173	72	136	96	6.77	6.9		3.93	1.12	1.15	2.45	85	1	2	2	1	1	2	12	2	73.6	4	3
1	61	170	70	140	80	8.45	5.9	0.26	3.47	0.84	1.41	1.87	77	3	2	1	2	1	1	10.5	2	48.5	3	2
2	67	157	72.5	122	81	6.71	16.6		2.68	1.1	0.84	1.46	87	3	2	2	1	1	1	80	5	39.5	5	8
2	71	165	65.5	111	73	4.23	4.3	0.31	3.39	0.96	1.23	1.9	73	1	1	1	1	1	1	2.5	2	70.2	1	0
2	57	166	67	138	78	6.53	10.3		2.92	1.06	1.09	1.52	57	1	1	2	1	1	1	28	2	49.5	5	4
2	67	168	77	135	85	6.14	10	0.58	3.86	1.76	0.75	2.53	75	1	2	2	1	1	1	4.5	2	132.5	3	2
1	61	165	63	120	80	4.75	5.1	0.28	3.18	0.86	0.75	2.17	72	2	1	1	2	1	2	86	3	35.7	5	6
1	79	175	90	120	68				4.41	0.8	1.27	2.97	77	1	2	1	1	1	2	102.5	5	49.4	5	6
1	56	172	60	99	69	5.61	5	0.87	3.41	1	1	2.04	72	2	2	1	2	1	2	0	1	39.1	1	0
1	64	176	82	132	84	6.45	5		4.27	2.03	0.88	2.72	89	1	2	1	1	1	1	3	3	87.7	2	0
1	48	170	85	171	111	5.67	5.9	0.17	2.78	1.94	0.73	1.47	88	1	2	1	1	1	2	10	3	104.8	3	3
2	65	150	52	134	76				4.3	1.59	1.97	1.96	66	1	1	2	1	1	1	3	3	40	3	1
1	71	163	84	122	69	5.98	6.2		2.92	2.3	0.84	1.36	66	4	2	1	2	1	1	2	2	20.1	4	2
1	76	170	70	150	75	6.04	4.3		3	1.21	0.67	1.98	79	1	2	1	1	1	1	44.5	2	102.6	5	5
1	71	165	80	152	76	3.72	4.8		2.59	3.34	0.67	0.83	78	1	2	1	1	1	1	10	2	62.2	4	4
2	72	162	78	160	81	5.02	4.6		3.83	1.63	0.92	2.5	58	1	2	1	2	1	2	2	3	50.6	3	2
1	32	173	63	130	90	8.46	5.1		2.74	1.21	0.82	1.51	89	1	2	1	1	1	1	0	1	188.9	1	0
1	72	170	77	150	94	5.25	5.1	0.14	4.37	2.57	0.9	2.7	78	1	2	1	1	2	2	19	1	64.8	4	4
1	78	169	62	120	70	5.37	5.4	3.57	3.24	0.77	1.4	1.58	57	1	2	1	1	2	1	11	2	33.3	4	4
1	73	169	71	136	64	5.67	5.4		3.05	0.86	0.95	1.86	145	4	2	2	2	1	1	110	2	26.5	5	11
1	76	162	64	109	63	7.76	9.8		2.74	1.83	0.68	1.5	83	1	2	2	1	1	1	31	3	101	4	3
2	74	150	65	150	92	7.58	5.9		3.19	4.37	1.13	1.03	57	2	2	2	2	2	1	0	2	55	1	0
1	76	173	71.4	140	84	12.59	8.6	0.74	2.67	1.72	0.73	1.4	84	1	2	2	1	1	1	42.5	5	47.4	5	4
2	63	162	62.5	160	80	6.17	4.8	0.15	2.55	1.57	1.03	1	64	1	2	1	1	1	1	1	2	114	1	0
1	57	160	63	120	79	6.53	8.2	1.14	2.73	1.15	1.02	1.37	61	3	2	2	2	1	2	3	2	52.1	4	2
2	69					6.19	4.7		4.22	1.32	0.98	2.85	56		1	1						87.3
1	52	165	78	125	75	6.71	4.9	1.31	4.65	1.61	0.84	3.22	87	1	1	1	1	1	2	44	5	35.3	4	2
1	52	170	58	120	85	6.58	5.2	0.25	3.82	1.68	1.02	2.2	73	1	1	1	2	1	2	3.5	2	71.6	4	3
1	59	169	82.8	109	73	6.26	5.2		2.97	2.3	0.96	1.53	81	4	1	1	2	1	1	19	2	21.6	5	4
1	53	175	80	118	76	5.93	5.1	0.35	2.71	1.63	0.84	1.3	94	4	1	1	2	1	2	90	2	73.6	4	3
2	78					3.64	8		3.87	2.66	0.87	1.95	71		1	2						37.6
2	82	160	62	139	77	6.15	5.2		3.26	1.26	1.08	1.67	128	4	2	2	1	1	1	19	2	58.9	5	3
2	78	153	43	166	69	5.16	9.6		4.56	1.62	1.23	2.88	68	1	2	2	1	1	1	24	2	219	3	1
1	69	165	93	170	101	4.71	6.7		3.62	1.29	0.68	2.5	86	3	2	1	1	1	1	144	2	57.3	5	5
1	77	173	66	134	60	5.22	10.3		3.28	1.09	1.12	1.67	110	1	1	2	2	1	1	18.5	2	30	5	4
1	67	174	69	121	64	7.11	16.1	0.14	3.61	0.73	1.6	1.91	89	3	2	2	2	1	2	46	2	38.8	3	4
2	50	162	66	111	80	7.01	8.2	0.13	3.07	1.56	0.89	1.6	57	2	1	2	2	1	1	21	2	62.3	3	1
1	60	172	61	128	80	6.71	6.9	0.18	3.71	1.12	0.77	2.52	87	1	1	1	1	1	2	24.5	2	56.3	3	4
1	67	182	80	163	88	5.61	6	0.32	2.88	1.04	0.87	1.72	75	1	2	2	1	2	2	47	2	97.2	5	7
2	58	160	68	122	86	5.32	6.4	0.17	3.96	2.77	0.9	2.18	59	1	1	1	1	1	1	54	2	51.9	3	3
1	73	177	82	131	70	6.42	6.7		3.16	1.43	0.7	1.99	107	3	2	1	2	1	1	54	2	33.5	5	6
2	76	150	58	170	86	8.98	7.5	0.83	4.61	0.99	1.09	3.11	69	3	2	2	2	1	1	70	2	46.2	5	7
2	51	163	80	150	98	8.13	9	0.28	4.25	2.1	1.18	2.43	72	2	2	2	1	1	1	6	3	122.5	3	1
1	49	174	77	141	86	10.67	6.2		3.38	2.23	0.63	2.09	62	4	2	2	2	1	1	47	2	78.2	4	6
1	68	168	70	150	88	3.08	5.3	0.17	3.68	0.62	1.26	2.41	64	1	2	2	1	1	1	8	2	98.3	3	1
1	67	160	77	120	80	11.13	7.6	1.25	3.92	0.89	1.21	2.49	109	1	2	2	1	2	1	22	3	83.4	4	5
2	87	165	60	172	73	5.32	5.7	0.49	3.88	1.65	1.44	2.04	65	1	2	2	1	1	1	2.5	5	90.3	1	2
2	61	164	64	120	60	7.46	4.7	0.14	5.36	1.34	1.96	3.16	65	1	1	1	1	1	1	0	1	40.9	1	0
2	67	164	56	135	87	4.22	5.4	0	4.48	0.99	1.57	2.66	67	3	1	1	2	1	1	17	2	70.6	3	3
1	73	170	80	130	80	6.51	5.5	0.28	4.38	2.67	0.72	2.81	108	1	2	1	1	1	1	3.5	3	85.1	1	2
1	77	180	76	120	80	4.97	4.8		3.21	2.58	0.87	1.5	71	2	2	1	2	1	1	60	2	45.9	5	6
1	78	173	72	114	56	9.76	7.8	0.41	4.42	2.04	0.88	2.91	89	1	1	2	1	1	1	48.5	2	33.3	5	8
1	53	170	90	128	78	7.3	10.2		2.79	0.81	0.9	1.58	62	4	2	2	2	1	2	68	2	51.6	5	7
2	67	162	56	132	78		5.6		5.03	2.02	1.31	3.24	72	2	1	1	2	1	1	0	1	111.8	1	0
2	61	158	60	157	112				4.1	2.7	1.11	2.17	67	1	2	1	2	1	1	10.5	2	63.7	3	4
1	53	178	75	130	87	7.28	5.4	1.96	2.67	1.56	0.55	1.42	84	3	2	2	2	1	1	162.5	3	48.5	5	5
1	80	165	70	149	58	10.79	4.3		4.3	3.84	0.69	2.31	109	3	2	2	2	1	2	14.5	3	115.7	4	4
1	81	160	62.5	150	80	5.7	4.8		3.7	1.26	0.96	2.33	77	1	2	1	1	1	1	29.5	2	13.9	5	9
1	81	153	54	127	79	2.3	4.8	0.34	3.7	2.11	1.44	1.68	79	3	2	1	1	1	1	15.5	3	95.9	3	5
1	91	170	82	130	80	5.87	5.5	0.18	2.58	1.23	1.06	1.14	109	2	1	1	1	1	2	8	2	57	3	1
1	75	170	61	147	78	3.8	4.1		3.37	1.52	1.03	1.81	1009	1	2	1	1	1	1	28.5	2	71.2	3	6
1	52	175	85	129	80	6.25	5.5	0	4.96	2.45	0.77	3.22	87	1	1	1	1	1	2	6	3	100.8	3	2
1	61	168	66.5	170	90	6.62	17.5	0.44	4.47	2.37	0.95	2.79	75	2	2	2	1	1	1	28	5	64.3	5	9
2	83	155	60	130	80	6.03	8.3	1.68	3.41	1.37	0.81	2.07	74	1	2	2	1	1	1	48	5	38.1	5	10
1	54	174	76	163	101	7.7	4.6	0.52	2.51	1.67	0.68	1.31	82	3	2	1	1	1	2	9	5	38.8	4	2
1	68	176	70	128	78	6.61	6.1		4.56	1.02	1.04	3.3	86	1	1	1	1	1	2	18.5	2	57.5	3	3
2	58	158	53	147	60	6.35	16.8		3.95	3.5	0.92	1.67	52	1	2	2	2	1	1	15	2	47.4	5	4
1	81	171	76	157	90	8.08	6	0.32	3.27	1.53	0.85	2.08	91	1	2	2	1	1	1	12	2	38.7	4	5
1	66	168	75	133	72	5.96	4.8	0.25	3.22	1.48	0.84	1.97	104	4	1	1	2	1	2	40	2	80.6	3	2
2	72	150	48	155	69				2.97	0.52	1.37	1.51	50	4	2	1	2	1	1	3	2	44.9	3	1
1	77	170	84	130	80	4.71	7.1		3.31	0.95	0.79	2.31	85	3	2	2	2	2	1	9.5	2	51.7	5	5
2	83	157	62	120	70	6.9	5.5	0.12	3.8	4.33	0.68	2.24	91	1	2	1	1	2	1	104	2	49.9	5	7
2	66	160	68	124	76	3.99	5.1	0.41	4.47	1.99	1.28	2.61	77	1	2	1	1	1	1	28	2	45.3	5	8
1	54	167	65	127	80	9.06	14.2	0.39	4	1.69	0.83	2.74	71	2	2	2	1	1	2	15.5	2	32.7	5	6
2	62	162	60	130	80	14.53	13		4.15	1.58	0.89	2.65	76	1	2	2	1	1	1	83.5	2	50.2	5	10
1	56	168	64	144	93	5.91	5.1		4.53	1.16	0.78	3.37	76	1	2	1	2	1	2	12.5	4	33.4	5	5
1	52	175	81	128	73	4.56	5.1	0.23	4.03	0.56	1.45	2.59	72	1	2	1	1	1	1	0	1	136.4	1	0
2	41	166	75	121	70	5.93	4.9	0.24	4.25	2.09	0.8	2.69	55	1	1	1	1	1	1	0	1	84.2	1	0
1	73	176	87	140	80	5.04	14.2		3.35	1.26	0.81	2.04	81	1	2	2	1	1	1	33.5	3	105.8	4	4
1	67	167	67	121	70	6.08	7.9	0.13	3.65	1.54	1.02	2.19	91	3	2	2	2	1	1	25.5	2	41.7	4	5
1	70	160	70	137	78	8.66	12.3	0.22	4.44	1.72	0.89	3.09	82	1	2	2	1	1	1	81	2	149.5	5	8
1	78	165	73	156	62	4.31	7.3		2.89	0.88	0.93	1.75	97	1	2	2	1	1	2	34	2	111.7	5	9
2	69	157	69	180	87	4.54	6.7	0.43	2.98	2.26	0.9	1.28	56	2	2	1	1	1	1	0	2	220.6	1	0
2	68	154	45	116	65	9.69	5.3		4.07	1.1	0.92	2.61	69	1	2	2	1	1	1	4	3	34.9	3	1
2	78	150	56	172	70	6.78	5.6		3.85	0.88	1.58	2.13	49	1	2	2	2	2	1	2.5	3	50.4	3	2
1	53	174	97	135	91	7.36	4.1	0.28	6.07	6.27	0.94	2.55	110	1	2	2	2	2	1	6	3	62.2	4	3
1	73	175	60.4	107	71	6.42	4.9	0.38	3.33	0.97	1.05	1.94	84	2	1	1	1	1	2	0	3	47.6	3	1
2	75	156	45	140	80	6.25	4.5	0.47	4.2	1.18	1.41	2.51	62	1	2	1	1	1	2	不详	1	115.1	1	0
2	64	159	58	170	87	20.24	21.6	0.16	3.96	0.71	1.34	2.57	76	1	2	2	1	2	1	48	5	39.5	5	4
1	66	172	74	140	80	4.8	4.7	0.11	2.78	3.16	0.79	0.82	91	1	2	1	2	1	1	15.5	3	58.4	3	3
2	71	158	57	210	98	5.9	8.3	0.13	6.02	3.61	1.4	3.51	54	3	2	2	2	1	1	12	3	101.2	4	5
1	66	170	63	147	82	5.6	6.1	0.11	3.32	1.87	0.87	2.01	88	1	2	2	1	1	2	0	1	32.4	1	0
1	43	168	70	140	80	4.12	4.4	0.27	3.25	1.42	1.02	1.91	76	1	2	1	1	1	1	20	2	114.4	3	1
2	63	165	67	120	80	5.79	4.6		4.29	1.66	1.11	2.65	68	2	2	1	2	1	1	4	2	50.4	3	2
2	70	162	74	147	82	5.51	4.7	7.38	3.33	1.29	1.26	1.71	63	1	2	2	1	1	1	46	3	55.2	3	2
1	70	160	73	152	79	7.76	5.3		2.42	1.1	0.64	1.43	55	1	2	2	2	1	1	5	2	34.7	3	2
1	59	170	90	120	84	6.24	6.6	0.48	2.64	1.1	0.84	1.47	90	2	2	2	1	1	1	31	2	23.6	4	3
1	61	170	75	144	76	5.64	7.7	0.38	1.86	0.73	0.85	0.79	87	1	2	2	1	1	2	16	2	41.5	4	3
2	65	170	92	150	80	5.81	6	0.23	4.7	1.83	1	3.06	76	4	2	2	2	1	1	10	2	74.5	3	1
1	65	170	70	127	80	6.24	5.6	5.66	3.03	1.21	0.54	2.12	85	1	2	1	1	1	1	0	1	33.6	1	0
1	43	170	88	136	77	7.55	5.6	0.37	4.36	1.38	0.94	3.01	82	1	1	1	1	1	1	2	2	39.4	3	1
1	41	167	71	142	92	7.58	3.7	0.144	4.25	2.07	0.85	2.79	71	1	2	1	1	1	1	0	1	46.3	1	0
2	84	155	65	155	70	5.74	4.9	0.34	3.21	0.95	1.16	1.85	105	1	2	1	1	1	1	2.5	2	50.3	1	2
1	69	174	80	146	79	5.61	5.5		4.01	2.49	0.89	2.45	78	2	2	1	2	1	1	88	2	92.9	4	2
1	71					9.27	5	0.12	4.5	0.63	1.38	3.01	73		1	1						39.5
1	78	180	60	135	75	4.28	4.6	0.14	4.69	0.67	1.89	2.78	55	1	1	1	1	1	1	0	1	40.8	1	0
1	64	165	62	133	73	5.34	7.7		3.54	0.92	0.81	2.53	66	1	2	2	1	1	2	12	2	149.3	3	1
1	65	172	80	153	75	5.05	6.81		4.54	2.24	0.93	2.84	68	1	2	2	1	1	1	34	2	81.4	5	9
1	66	177	52	134	80	5.83	4.2	4.97	2.67	0.7	1.39	1.14	80	1	1	1	1	1	2	1.5	2	86.5	1	0
1	78	175	64	135	84	5.23	6.5	0.11	2.48	0.9	0.87	1.38	100	1	1	2	1	1	2	13	2	48.5	3	1
1	65	156	59	125	84	8.48	8.3	0.19	4.1	2.79	1.36	1.94	62	3	1	2	2	1	1	1.5	2	110.4	1	0
1	84	160	57	140	68	6.82	5.7	0.16	4.13	0.96	1.59	2.27	92	3	2	1	2	2	1	54	2	75.3	4	4
1	64	173	80	112	76	6.07	6		3.26	1.87	0.92	1.8	80	3	1	1	2	1	2	17.5	2	94.8	4	2
1	76	167	82	103	65	5.34			3.18	1.12	0.77	2.07	95	3	2	2	2	1	2	32	5	59.8	5	7
1	79	172	75	177	84	5.37	4.5	0.95	3.13	1.5	0.67	1.97	144	1	2	2	1	1	1	13.5	2	44.6	4	3
1	37	170	102	103	69	5.91	8.2		4.43	12.58	0.52	0.38	72	3	2	2	2	1	2	6	3	95.9	3	2
1	52					8.84	5.4		3.75	1.27	0.95	2.43	71		1	1						37.5
1	78	170	67	161	80	5.17	6.3	1.53	3.25	1.29	0.72	2.13	122	1	2	1	1	2	1	13.5	2	76.6	3	5
2	78	162	67	176	90	5.78	5.3	0.1	2.65	1.58	1.07	1.13	82	1	2	1	1	1	1	1	5	96.3	2	1
1	66	165	73	140	80	6.74	4.3	0.14	2.69	1.06	0.93	1.47	73	3	2	1	2	1	2	28	2	68.6	5	8
1	53	171	71	135	73	7.35	17		3.96	1.09	1.03	2.76	72	1	1	2	1	1	2	52	2	65.1	5	10
2	73	160	40	93	63	5.1	12.9	0.32	2.72	1.35	0.84	1.46	65	1	1	2	1	1	2	13	2	294.6	5	5
2	78	160	75	138	80	3.91	4.8	0.45	3.84	1.43	0.91	2.57	66	1	1	1	1	1	1	8	2	76.9	3	6
1	56	176	74	127	64	8.28	5.6	0.23	4.53	2.36	1	2.81	83	1	1	1	1	1	2	65	2	74.3	4	3
1	56	168	86	129	79	5.6	4.8	0.17	3.38	3.8	0.8	1.36	87	1	2	1	2	1	2	21.5	2	69.6	5	5
1	68	175	82.5	135	80	4.07	8.8	0.15	4.1	2.15	1.02	2.44	140	1	2	2	1	1	1	37	5	69.3	5	10
1	70	178	94	161	82	7.33	5.4	0.16	2.53	1.23	0.91	1.3	74	1	2	1	1	1	1	20	2	65.4	3	1
1	61	167	83	110	75	8.02	5.2		2.39	1.72	1.05	0.84	72	3	2	2	2	1	1	38	4	43.7	4	2
1	37	168	79	130	80	5.01	5.5	0.43	4.05	1.71	0.7	2.79	77	1	1	2	2	1	2	40	2	53.9	5	6
1	72	160	69.5	165	81	6.6	4		3.71	1.39	1.14	2.13	108	1	2	1	2	2	2	0	1	79.9	1	0
2	61	159	71	160	96	4.01	4.9	3.01	5.16	2.48	1.06	3.37	68	1	2	1	1	1	1	3	1	88.2	3	1
2	83	158	60	128	66	9.07	8	0.19	2.67	3.11	0.73	1.05	65	3	2	2	2	1	1	3	2	120.9	3	1
2	76	159	65	140	77	8.19	6.7	0.23	3.59	1.41	1.13	1.99	87	3	2	2	2	1	1	7.5	2	58.8	4	3
1	52	173	85	130	70	9.25	4.6	0.53	3.38	1.97	0.84	2	84	1	1	1	1	1	2	2	2	62	5	2
1	54	173	86	140	80	6.15	12.5	0.17	3.27	0.81	1.09	1.97	70	1	2	2	2	1	2	20.5	2	67	4	5
1	52	173	75	117	84	3.91	5.3		3.07	0.93	0.89	1.97	82	3	1	1	2	1	2	7	2	95.8	5	2
1	58	170	85	150	82	5.34	5.5		2.64	0.73	1.3	1.09	84	3	2	2	2	1	2	3	2	126.3	3	1
1	62	170	69	139	70	6.79	5.5		4.05	1.51	0.91	2.83	68	1	1	1	1	1	1	1.5	1	59.5	3	1
1	74	170	76	160	80	6.02	6.3	0.16	3.14	0.86	0.98	2.04	74	2	2	2	2	1	2	82	2	23.3	5	5
2	80	175	82.5	135	80	5.65	4.4	0.18	3.54	1.97	1.48	1.53	76	1	2	2	1	1	1	42.5	5	59	5	10
1	55	170	70	140	80	7.02	5.7		2.87	1.77	0.77	1.66	82	2	2	1	2	1	2	7	2	64.7	4	2
2	86	154	55	156	75	11.42	10.4		7.41	1.92	1.37	5.71	70	3	2	2	2	1	1	46	5	70.3	5	9
1	53	172	105	135	75	4.54	15.5		2.87	1.02	0.83	1.61	125	1	2	2	1	2	1	67	2	38.2	5	8
1	65	174	74	140	80	9.19	8.6		2.99	2	0.85	1.55	88	3	2	2	2	1	2	12.5	2	67.9	5	6
2	47	163	68	127	76	5.45	6	0.29	4	1.7	0.92	2.64	54	1	1	2	1	1	2	29	5	74.2	4	3
1	76	170	88	165	108	5.1	5.7		4.31	1.36	1.27	2.55	89	1	2	1	2	2	1	2.5	2	73.9	3	1
2	58	166	75	123	78	5.73	4.9	0.17	3.68	4.23	0.68	1.7	66	2	1	1	2	1	1	0	1	54.9	1	0
1	72	162	62	113	74	6.21	4.4		3.93	1.72	0.87	2.56	75	3	1	1	2	1	2	12	2	31.1	4	7
2	68	155	59	170	88	6.39	5.2	0.27	3.53	1.22	1.02	2.22	71	1	2	1	1	1	1	5.5	2	74.6	3	3
1	51	170	87	130	80	7.62	8.6		3.09	1.18	0.8	1.92	92	2	2	2	2	1	2	58	2	56.7	4	6
1	44	171	78	145	100	4.87	6.8	0.25	5.82	1.8	1.02	4.35	82	2	2	2	2	1	2	17	2	76.4	4	2
1	83	167	69	137	75	5.81	5	0.12	2.52	0.86	0.94	1.45	98	1	2	1	1	1	1	58	2	22.8	5	3
2	62	156	44	112	64	6.92	4.6	0	3.84	0.86	1.47	2.13	67	3	2	1	2	1	1	90	5	107	5	9
1	49	178	70	145	86	5.17	5.9		3.36	1.25	0.7	2.28	83	3	2	1	2	1	1	39	5	54.2	5	7
2	62	168	67	140	80	5.84	4.9	0	2.73	0.83	1.06	1.53	55	1	2	2	1	1	2	13	2	40.7	3	4
2	58	162	74	132	90	5.45	8.7		3.23	0.85	1.31	1.65	54	1	2	2	1	1	1	1	3	64.7	1	1
2	74	156	56	140	80	5.08	4.4	0.2	2.61	1.33	1.11	1.14	124	1	2	1	1	1	1	50.5	1	127	4	4
1	59	178	90	125	89	5.44	14.2	0.19	4.68	2.98	0.84	2.51	69	1	1	2	1	1	2	23	2	182.1	4	6
2	81	160	62	130	70	4.81	6	5.3	2.86	0.96	1	1.62	76	1	2	1	1	1	1	50	4	49.6	4	3
1	54	167	80	96	66	7.66	6		3.31	1.56	0.61	2.2	79	1	2	1	1	1	2	36.5	4	110.8	3	4
1	64	180	87	148	97	7.16	4.8		4.63	2.23	1.02	2.95	68	1	2	1	1	1	1	8	2	780	3	3
2	85	160	60	134	58	6.48	6.1		3.97	1.57	0.64	2.74	66	1	2	1	1	2	1	53	3	64.5	5	7
1	47	178	95	116	76	8.09	8.3		2.8	1.55	0.68	1.66	71	1	1	2	1	1	2	75	2	81.9	5	9
1	65	163	75	135	64	8.25	8.1		4.49	2.29	1.1	2.77	84	4	1	2	2	1	2	1	2	39.9	4	1
1	50	175	111	130	80	7.33	8.9	0.3	3.61	2.79	0.74	2.08	95	3	1	2	2	1	2	40	2	73.7	3	7
1	56	174	85	121	72	5	5.2		2.75	1.86	0.69	1.38	100	1	2	1	2	1	2	4.5	2	137.9	4	3
2	69	155	49.5	126	80	5.32	5.1		4.26	1.41	1.56	2.34	62	3	1	1	1	1	1	0	1	220.6	1	0
2	72	160	75	139	68	3.93	6.3	1.01	4.13	1.7	1	2.61	67	4	2	2	2	1	1	6	2	76	3	3
1	70	174	77	132	79	7.29	6.2	0.26	2.8	1.59	0.77	1.47	120	1	2	2	1	2	2	135	2	89.8	5	8
1	60	165	62	122	87	9.33	4.7	0.14	4.07	1.59	0.95	2.71	81	1	1	1	1	1	2	6.5	2	30	3	3
1	73	168	73	138	82	5.37	5.1	0.18	3.9	2.97	0.88	2.01	69	3	1	1	2	1	1	34	3	92.5	5	5
1	62	164	71	130	80	10.02	5.1	0.12	3.64	0.9	1.07	2.37	101	1	2	2	1	1	2	150	2	32.8	5	15
1	67	175	75	141	91	4.37	4.6	0.13	4.53	1.54	1.39	2.77	76	1	2	1	1	1	1	8.5	2	27.6	4	3
1	57	178	93	118	74	5.85	7		2.82	1.36	0.79	1.64	80	3	2	2	2	1	2	26	2	56.1	5	7
1	53	173	80	135	80	6.02	8.7	0.26	2.63	1.29	0.85	1.42	81	3	1	2	2	1	2	6.5	3	33.6	3	4
2	40	155	74	99	60	6.94	6.4	0.15	3.05	1.2	0.71	2.02	60	4	1	1	2	1	2	28	2	49.5	5	4
2	69	158	48	120	80	6.08	4.5		3.41	1.65	1.05	1.82	45	1	1	1	1	1	1	1.5	2	100.6	1	2
1	82	172	65.5	120	70	8.87	6.6	0.81	2.8	3.59	0.48	1.23	116	3	2	2	1	1	1	88	2	91.5	5	5
2	71	162	65.5	139	63	6.21	5.2		4.09	2.63	1.29	2.08	90	1	2	1	2	1	1	14	3	32.6	3	2
2	64	169	68	144	62			0.34	3.32	1.43	1.07	1.65	67	1	2	1	1	1	1	0	1	59.6	1	0
1	49	180	70	143	97	11.06	4.9	0.34	4.52	1.32	0.86	3.16	78	1	2	1	1	1	2	14	5	32.4	4	4
2	76	156	75	120	80	5.71	4.9	0	3.65	1.53	1.17	2.11	66	3	2	1	2	1	1	3.5	2	43.5	3	3
1	76	148	62	158	71	6.18	9.2	0.15	3.01	1.03	0.84	1.92	89	1	2	2	1	1	1	77.5	5	32.8	5	11
2	57	160	58	130	85	4.03	5.5		3.39	2.12	1.14	1.64	63	4	2	2	2	1	1	1.5	3	48.4	1	1
1	63	170	72	139	99	5.24	5.2	0.114	3.68	1.4	0.99	2.04	55	3	2	2	2	2	2	17.5	2	53.3	5	4
1	57	170	73	101	58	6.45	5.9	0.19	2.79	1.65	0.76	1.55	67	3	1	2	2	1	2	37	2	37.2	5	6
2	64	165	66	133	89	4.33	4.7		3.82	3.25	1.33	1.66	56	3	1	1	2	1	1	24	3	50.8	4	2
2	63	156	68	163	75	5.61	5.5	0.22	3.62	0.89	1.35	2.09	60	1	2	1	2	1	1	10	2	95.6	4	2
1	51	182	93	104	72	8.58	4.3	1.58	3.75	2.68	0.76	2.19	96	1	2	1	1	1	1	26	4	87.5	4	3
2	53	166	79	128	91	9.74	6.3	33.9	3.03	2.14	0.53	1.79	74	2	2	2	2	1	1	11.5	3	55.8	3	2
1	75	170	78	134	69	5.78	8.1	0.52	3.7	1.77	0.82	2.33	115	3	2	2	2	1	1	29	2	125.2	5	6
1	66	172	79	165	73	4.63	12.1	0.84	3.39	0.89	0.87	2.27	74	2	2	2	2	1	2	7.5	3	33.6	3	4
2	59	164	80	129	79	11.78	13.9	0.72	2.82	1.53	0.92	1.49	57	4	2	2	2	1	1	22	2	253.1	3	4
1	81	170	86	134	76	7.2	6.4	0.42	4.37	2.83	0.82	2.71	109	1	2	1	2	2	1	11.5	2	25.9	4	6
2	70	155	64	135	91	5.57		0.44	3.99	1.82	1.2	2.3	50	3	2	1	2	1	1	5	2	67.2	3	4
1	70	177	82	120	80	5.28	6	0.87	3.01	1.64	0.77	1.47	78	2	2	2	2	1	2	19.5	2	30	5	6
1	54	171	69	131	73	4.89	5.2	0.21	3.78	3.39	0.72	2.4	73	1	1	1	1	1	2	17	2	39.9	3	3
2	83	151	52	135	91	6.25	13.9	0.22	5.44	2.07	0.97	3.8	70	2	2	2	2	1	1	34	2	76.7	4	4
2	55	177	73.5	118	84	6.3	6.7	0	2.85	1.16	0.85	1.68	86	4	2	1	2	1	2	34	2	125.6	5	6
2	73	158	65	140	69	6.43	16.6	0.13	3.52	1.87	0.91	2.08	61	3	2	2	2	1	1	64.5	2	60.8	5	8
1	68	170	100	159	72	6.27	4.9	0.11	3.58	2.93	0.68	2.15	90	4	2	1	1	1	2	33.5	2	57.7	3	2
1	46	170	70	92	62	4.7	4.8	0.27	4.48	1.79	0.98	3.05	67	2	1	1	1	1	1	20	2	104.3	3	1
2	72	160	55	162	91	14.98	12.9		3.93	1.81	0.83	2.5	65	3	2	2	2	2	1	69	2	70.3	5	8
2	73	162	65	136	80	4	8.8	0.16	3.42	1.53	1.12	1.81	76	1	2	2	2	1	2	32	2	55.6	5	9
1	46	168	70	103	60	4.31	6.9	0.23	2.15	0.8	0.84	1.11	77	3	2	2	2	1	1	4.5	2	36.2	3	3
2	58	160	70	200	90	6.74	16	0.49	3.89	2.24	0.8	2.47	73	3	2	2	2	2	1	25.5	2	56.6	5	6
1	65	165	64	122	75	4.37	7.2	0.12	4.02	0.75	1.18	2.75	82	3	1	2	1	1	1	32	2	46.7	5	6
2	50	151	70	123	83	4.42	10.7		3.07	3.65	0.54	1.46	58	2	2	2	1	1	1	48.5	2	34.7	4	4
1	57	173	76	120	80	5.33	5.2	0.18	4.24	1.58	0.94	2.87	113	3	2	2	2	2	1	16.5	3	87.9	3	5
1	59	175	75	137	89	6.78	7.5	0	3.52	1.87	0.69	2.25	86	1	2	2	1	1	1	77.5	2	56.2	5	11
2	78	156	63	126	74	4.95	5.9	0.17	4.09	1.13	1.09	2.71	76	1	2	2	1	1	1	108	3	42.1	5	8
2	55	163	62	159	88	5.9	9	0.68	4.63	2.55	0.83	2.96	59	3	2	2	2	1	1	0	1	72.1	1	0
2	84	150	50	116	59	6.59	4.6	0.33	4.22	2.45	1.04	2.64	65	3	2	2	2	1	1	4.5	2	47.5	3	2
1	61	172	88	132	76	5.61	5.1		3.13	1.38	1.22	1.59	88	3	1	1	1	1	2	68.5	2	13.3	5	10
1	64	169	68	148	91	5.41	6.7	0.17	3.38	1.05	0.81	2.17	73	1	2	1	2	1	2	13.5	2	48.9	5	5
1	65					5.64	4.7		2.9	2.36	0.7	1.45	63		1	2						60.1
1	61	173	84.5	140	77	7	6.7	0.23	3.53	3.09	0.63	2.07	106	3	2	1	2	1	1	70.5	2	38.9	5	5
1	53	176	91	172	110	7.12	5.2		3.23	1.27	0.83	2.15	65	3	2	1	2	1	1	1	2	27.6	2	1
1	67	175	77	112	66	3.85	3.8	0.15	3.55	0.73	1.18	2.34	73	3	1	1	2	1	2	0	1	80.4	1	0
1	47	166	70	144	97	7.56	5.2	0.14	2.7	0.94	1.01	1.42	68	4	2	1	2	1	2	43.5	2	69.1	5	6
1	64	178	80	158	91	5.86	4.9	0.23	2.54	1.61	0.92	1.18	102	3	2	2	1	1	2	32	2	30.3	5	5
2	72	160	72	131	68	8.3	8.1	0.46	3.63	2.01	1.03	1.99	100	3	2	2	2	1	1	15	2	137.3	4	5
2	80	157	61	155	92	5.52	5	0.2	3.42	2.43	0.72	1.99	60	4	2	1	2	1	1	4	3	57.6	3	1
1	59	169	61	153	86	6.84	4.7	0.14	3.25	1.63	0.65	2.21	109	1	2	2	1	1	2	56	2	41.7	5	7
2	70	158	90	150	79	6.48	7.8	0.45	3.9	1.8	1.03	2.46	74	3	2	2	2	1	1	31	3	29.1	4	8
1	80	163	70	138	76	5.94	9.1		4.1	2.46	0.9	2.28	82	1	1	2	1	1	1	37.5	2	29.3	5	6
2	81	160	50	168	91	4.58	4.7	0	3.04	0.74	1.27	1.59	54	2	2	1	2	1	1	0.5	3	108.6	3	1
1	64	176	92	108	69	6.07	5.3	0.24	3.13	1.06	0.85	2	97	1	2	1	1	2	2	23.5	4	95.3	5	7
2	65	154	73	131	84	5.68	4.9	0.26	2.94	2.09	1.03	1.38	62	3	1	1	2	1	1	0.5	2	93.2	3	1
2	67	155	65	137	75	8.88	6.8	1.56	2.63	0.36	1.81	0.84	91	4	2	1	1	1	1	2	2	72.3	3	1
2	76	160	80	132	80	6.63	5.1	0.56	2.35	1.35	1.03	0.88	63	1	1	1	1	1	1	2	2	308.1	4	3
1	71	173	95	161	79	6.65	5	0.16	3.58	1.65	1.02	2.13	69	1	2	2	2	1	1	4.5	2	30	5	2
2	73	165	65.5	157	65	6.39	8.4	0.21	3.58	0.95	1.72	1.64	60	4	2	2	2	1	1	8	2	64.2	4	5
1	69	166	67	138	83	8.85	9.5	0.43	3.57	2.02	1.04	1.98	87	4	2	2	2	2	1	37.5	2	26.2	5	6
2	70	160	65	135	82	4.85	5.3	0	3.91	0.69	1.87	1.94	97	1	2	2	3	1	1	49	2	41.9	5	8
2	61	157	54	136	76	4.96	4.5	0	4	1.48	1.33	2.24	66	2	1	1	2	1	1	0	1	76.2	1	0
1	60	175	80	124	82	4.09	7.09	0.12	4.03	0.88	1.02	2.77	77	3	2	2	2	1	1	81	5	79.3	5	9
2	64	163	67	120	70	4.96	6		4.7	1.24	1.54	2.88	66	1	2	1	2	1	2	18	2	66.6	3	3
2	63	160	65	146	77	5.16	5.2		4.94	3.34	1	3.06	102	2	2	1	2	1	1	0	1	85.3	1	0
2	72	155	82	139	64	6.25	4.6	1.84	3.9	1.69	1.38	1.96	116	1	2	1	1	2	1	0	1	70.2	1	0
2	86	153	58	164	69	5.39	6.1	0.23	3.52	2.07	1.03	1.85	57	2	2	2	2	2	1	15	2	28.9	5	5
2	69	160	80	144	85	7.65	9.2	0.42	3.51	1.84	0.89	1.93	51	1	2	2	1	1	1	5.5	5	83	4	3
2	76	160	72	129	74	6.18	7.5	0.59	3.29	3.27	0.87	1.59	93	3	2	2	2	1	1	28	2	73.6	5	7
1	76	178	72	161	96	7.76	5.3	0	3.47	1.57	1.26	1.73	80	1	2	1	2	2	1	5.5	2	48.4	3	2
1	76	171	64	130	80	4.78	5.1		2.72	0.56	1.35	1.28	81	3	2	1	2	1	1	3	2	76	3	2
2	64	156	59.5	118	78	4.03	5.5	0.18	3.54	1.27	1.09	2.04	77	1	2	1	1	1	1	3	2	152.3	5	3
1	67	160	71	123	86	6.03	9.4	0.13	3.59	1.09	1.06	2.27	77	3	2	2	2	1	1	22	2	86.7	4	4
1	43	170	85	126	66	6.24	5	0.25	3.72	1.83	0.62	2.59	77	3	2	1	2	2	2	132	3	67.8	5	9
1	46	169	75	125	75	8.86	5.3	1.01	2.98	1.4	0.75	1.71	91	4	2	1	2	1	2	8	2	44.7	3	4
2	69	158	77	155	86	6.21	5	0.2	5.31	2.55	0.83	3.64	52	1	2	2	1	1	1	56	2	102.8	4	10
1	58	172	73	124	70	8.53	11.9	0.43	4.24	4.34	0.79	2.09	80	1	1	2	1	1	2	17.5	3	76.2	4	5
1	84	170	68	153	73	8.76	5.7		4.19	1.59	0.96	2.66	125	1	2	2	1	1	1	119	2	40.5	5	7
1	59	170	78	120	72	6.98	5.3		2.6	1.69	0.88	0.93	76	4	1	1	1	1	1	26	2	34.2	3	3
1	73	175	64	128	81	5.83	5.3	0.26	3.52	0.65	1.29	2.21	78	2	1	1	1	1	1	1	2	143	1	1
2	69	157	59	120	64	5.89	6.1	0.13	5.27	1.01	1.75	3.27	65	3	1	1	2	1	1	7	2	110.1	3	2
1	61	172	75	164	79	5.58	8.8	0.41	4.12	1.47	0.77	2.97	83	1	2	2	2	1	2	34.5	2	164.1	5	7
2	79	155	73	157	91	5.3	4.9	0.21	5.22	1.9	1.33	3.31	106	1	2	1	2	2	1	3.5	2	161.3	3	2
1	66	170	89	122	67	9.93	6		3.71	3.22	0.66	1.89	91	2	2	2	2	1	2	78	2	185	5	8
1	79	165	52	153	83	6.27	7.6	0.16	3.24	1.34	1.3	1.67	97	4	2	2	2	1	1	58	2	29.4	5	6
2	59	155	51	150	60	6.51	7.5		4.52	1.47	1.08	3.01	55	3	2	2	2	1	2	18	2	59.8	3	3
2	57	158	85	129	82	7.89	6.4	0.51	3.79	1.71	1.09	2.07	66	1	2	1	3	1	1	1	2	79.9	1	1
1	67	170	55	115	73	3.45	4.3	0.19	2.9	0.89	1.35	1.31	75	2	1	1	1	1	2	3	1	113.1	1	1
1	81	158	62	133	72	7.05	8.5	0.12	3.39	1.53	0.83	2.15	51	2	2	2	1	1	2	58.5	3	39.7	5	6
1	60	171	75	130	82	7.37	5.3	0.12	2.52	0.8	1.02	1.31	72	1	2	1	2	1	1	5	3	82.4	1	3
2	59	162	60	160	80	5.95			4.12	0.82	1.34	2.62	56	1	2	1	1	1	1	1.5	2	69.8	1	1
1	44	174	91	140	97	5.88	22.8		4.77	2.7	0.68	3.17	122	1	2	2	1	2	1	139	5	23.5	5	8
2	62	167	75	140	95	5.28	5.4	0.2	3.42	0.63	1.18	2.07	57	1	2	1	1	1	1	0	2	101.7	1	0
1						3.45	8.8		3.74	1.34	0.84	2.51	74		1	2						78.1
1	55	170	76	125	76	5.9	5.3	0.25	2.82	0.7	1.05	1.69	69	3	2	1	2	1	2	57	2	77.3	4	7
1	74	168	62	125	79	7.01	4.3	0.28	3.91	0.96	0.96	2.64	112	1	1	1	1	1	2	37	2	57.2	3	3
1	69	169	70	155	93	5.06	12.1	0	4.37	3.56	0.78	2.7	89	1	2	2	1	1	1	41	2	54.3	4	9
1	77	178	88	126	45	7.36	6.1	1.1	3.6	1.66	0.91	2.26	86	4	2	2	2	1	1	2.5	2	264.4	1	1
1	56	172	80	153	103	4.24	10	0.4	3.84	5.26	0.5	2.28	106	4	2	2	3	1	2	0	2	25.6	1	0
2	60	157	55	120	70	3.83	4.4	0.12	2.91	1.68	1.08	1.4	64	1	2	1	1	1	1	0	2	125.2	1	0
1	64	173	72	140	80	5.19	4.9	0.11	3.85	0.89	1.39	2.29	75	3	2	2	2	1	1	13	3	53.3	3	2
2	76	160	70	140	80	6.08	5.8	0.39	4.04	3.18	1.23	1.75	65	1	2	1	1	1	1	64	2	55	4	9
2	81	160	58	140	65	4.91	5.3	0.23	3.18	1.33	1.3	1.62	69	3	2	1	2	1	1	14	3	34.6	3	5
2	78	156	60	124	68	6.19	9.3		2.74	1.52	0.96	1.27	81	1	2	2	1	2	2	43.5	3	48.7	5	12
2	78	165	62.5	146	70	6.65	6.1	1.14	3.09	1.25	0.93	1.79	86	3	2	1	2	2	1	125	5	52.2	5	5
1	66	170	80	143	68	5.74	14	0.19	3.44	2.02	0.9	1.93	72	4	2	2	2	1	1	89	2	53	5	7
2	77	163	58	120	80	9.16	6.7	1.6	3.06	0.82	1.72	1.12	64	4	2	1	2	1	1	12	3	46.4	3	2
2	65	150	48	152	92	4.19	4.9	0.16	3.18	0.62	1.35	1.62	42	1	2	1	2	1	1	23	2	103.2	3	2
2	64	159	62	123	95	5.71	11.3	0.28	4.46	0.74	1.43	2.96	54	1	2	2	1	1	1	21	3	62.6	5	3
1	44	171	78	145	100	4.7	10.2	0.61	4.99	1.87	1.04	3.59	73	2	2	2	2	1	2	39	2	72.4	5	10
2	63	155	57	158	75	5.32	5.9	0.28	4.16	1.69	0.84	2.74	68	1	2	1	1	1	1	28	2	96.9	5	5
1	72	170	58	151	69	6.01	4.7	0.15	3.25	1.35	0.99	1.97	79	3	2	1	2	1	1	11	3	42.3	4	4
1	80	180	85	150	80	5.94	5	1.38	3.3	0.93	0.84	2.21	100	1	2	1	1	1	1	9	2	168.6	3	2
2	78	154	80	147	72	4.05	7.4	0.57	3.87	1.3	1.17	2.31	101	1	2	2	1	1	1	64	2	43.6	4	4
2	86	165	65	160	80	4.53	10.5	0.32	2.71	2.2	1.02	0.99	97	1	2	2	1	1	1	6	2	108.8	3	2
2	80	157	70	130	72	3.92	5	0.17	4.04	1.3	1.06	2.65	66	3	2	1	1	1	1	3.5	2	264.1	3	3
1	61	170	71	111	76	6.57	4.8	0.21	2.26	2.77	1.06	0.5	84	2	1	1	1	1	2	16.5	2	50.7	4	4
1	61	190	108	131	76	5.53	5.4	0.25	4.45	2.53	0.66	2.99	85	3	2	1	2	1	1	3.5	2	49.8	1	2
1	69	180	90	117	65	4.58	5.9	0.13	2.76	1.47	0.92	1.39	101	3	2	1	2	1	1	1.5	2	34.8	1	2
2	78	153	60	151	66	13.51	5.5		2.74	0.8	0.87	1.67	63	1	2	2	1	1	1	19.5	2	35.6	4	3
1	47	176	95	144	82	4.73	6.9	0.15	3.18	0.82	0.93	2.11	79	1	2	1	1	1		0	3	52.4	1	0
1	45	171	84	142	97	5.86	5.2	0.34	4.26	1.81	0.91	2.72	58	1	2	1	1	1	2	0	2	70.1	1	0
1	69	169	75	133	62	10.3	10.9		3.01	0.88	0.83	1.78	79	1	2	2	1	1	2	23	5	67.5	4	5
1	73	170	74	170	80	7.17	14.9	2.59	2.73	1.01	0.71	1.7	70	4	2	2	2	2	1	124.5	2	81.9	5	9
2	64	152	56	130	60	10.89	5.2	0.44	4.41	2.81	0.69	2.84	65	1	2	1	1	1	1	15.5	2	30.2	3	3
1	53	173	74	121	83	8.19	5	0.22	3.67	1.75	0.6	2.49	88	1	1	1	2	1	2	5	3	63.1	3	2
2	68	152	58	190	100	7.24	12.3	0.31	4.01	2.72	0.74	2.2	76	1	2	2	2	2	1	114	2	122.1	5	9
2	57	164	64	137	84	5.83	10	0.22	3.45	1.69	1.07	1.67	78	1	1	2	2	1	1	96	2	77.9	4	4
2	84	150	40	156	78	6.15	5.1	1.01	3.79	0.89	1.4	2.16	83	1	2	1	1	1	1	52	5	34.2	4	4
1	60	166	65	132	80	9.45	5.4	0.13	2.64	0.73	1.16	1.32	57	1	2	1	2	1	1	0	2	63.9	3	0
1	66	165	68	124	70	4.54	4.8	0.1	5.05	1.26	1.26	3.41	77	1	2	1	1	1	1	0	1	56.4	1	0
1	60	172	85.8	144	82	9.24	8.5	0.15	4.84	2.35	0.97	3.15	82	1	2	2	2	1	1	20	3	124.1	3	1
2	60	160	55	102	63	4.8	4.6		3.2	1.11	1.22	1.78	85	1	2	1	2	1	1	12	3	56.8	3	1
2	73	157	52	137	64	5.72	16.4	0.35	4.02	2.12	1.16	2.06	76	1	2	2	2	1	1	42	3	92.4	5	5
1	74	178	82	128	75	7.56		0.55	4.5	1.91	0.87	3	90	1	1	2	1	1	2	1.5	1	25.5	3	0
2	65	158	54	145	77	6.17	5.7	0.2	5.23	3.61	0.86	3.15	83	1	2	2	2	1	1	50	5	119.2	4	4
1	43	160	69	120	80	6.59	6.4	0.61	4.28	4.42	0.67	2.12	79	3	1	2	2	1	2	7	3	58.3	3	2
1	68	171	80	141	84	6.64	6.2	0.22	2.93	1.38	0.75	1.75	72	3	2	2	2	1	1	32	3	51.1	5	8
2	64	160	62	119	75	4.51	5.2		3.89	1.15	1.31	2.32	70	3	2	1	2	1	1	2.5	2	38.1	3	1
1	73	167	60	168	85	6.96	11.3	2.23	3.79	1.34	0.81	2.5	76	1	2	2	1	1	1	60	4	88.3	5	9
1	65	171	78	148	66	9.13	5.9		2.37	1.24	0.68	1.27	105	1	2	1	1	1	2	48.5	2	54.6	5	3
2	61	160	62	112	64	5.57	4.6	0.13	4.41	1.46	0.95	2.9	64	1	2	2	2	1	1	4	2	55	5	2
1	63	174	75	118	74	5.82	7.4	1.7	3.18	1.03	0.58	2.3	67	3	2	2	2	1	1	82	3	55.3	4	5
1	83	175	56	138	76	4.74	7.5		3.12	0.62	1.34	1.5	105	1	2	2	1	1	1	11	2	74.2	3	4
2	49	160	62	115	66	5.1	3.9		2.56	1.57	0.88	1.23	54	1	2	1	1	1	1	17.5	2	32.8	3	1
1	78	172	77.5	112	54	6.86	5.5		2.41	1.43	0.69	1.39	97	1	1	1	1	1	2	2.5	1	20.4	1	0
1	87	175	72	135	81	5.66	4.5	0.28	4.12	0.78	1.81	2.31	130	3	2	1	2	1	1	0	1	29	1	0
1	49	168	75	130	80	7.26	5.7	0.36	3.54	2.56	0.95	2.01	80	1	2	1	1	1	2	111	2	40.3	5	8
1	84	175	78	170	90	5.71	7.4		4.88	3.33	0.92	2.81	113	1	2	2	2	1	2	164	5	58.2	5	10
2	67	162	68	115	66	6.95	4.9		4.45	0.93	1.36	2.94	64	3	2	1	1	1	1	0	1	108.7	1	0
2	61	160	72	140	70	7.51	10.6	0.15	4.34	2.99	1.03	2.56	79	3	2	2	2	1	1	68	3	47.1	4	4
2	62	168	70	138	70	5.66	4.4	0.21	3.47	1.4	1.01	2.15	63	3	1	1	2	1	1	19	3	295.8	4	2
1	41	174	75	158	79	5.64	4.6	1.41	3.07	1.27	1.05	1.55	79	1	2	1	1	1	2	12	5	79.4	3	4
1	66	175	71	137	84	3.76	4.6		2.94	0.67	1.24	1.64	95	1	1	1	1	1	1	0	1	48.2	1	0
1	53	173	78	139	78	7.69	8.1	1.47	3.25	1.75	0.76	2.1	66	1	1	2	1	1	2	13	2	35.7	4	4
2	60	155	66	145	92	6.31	7.9	0.46	3.18	1.22	0.99	1.84	53	1	2	2	2	1	1	0	1	93.6	1	0
1	67	170	81.5	120	80	3.9	5.5		3.35	0.96	1	2.13	66	1	2	2	1	1	1	93	2	63.5	5	10
1	51	173	75	116	60	8.4	5.9	0.15	3.41	2.03	0.8	2.06	81	1	1	1	1	1	2	2	1	76.8	2	0
1	60	175	86	118	64	7.22	4.8	0.59	3.12	0.73	0.97	2.01	76	1	1	1	1	1	2	0	1	55.9	1	0
1	62	175	86	135	75	6.92	5.1		3.93	1.42	1.04	2.59	91	1	1	1	2	1	2	5.5	3	52.2	3	1
1	61	162	60	112	64				5.89	2.52	1.05	4.06	66	1	2	2	2	1	1	8.5	2	56.2	5	2
2	49	160	60	108	80				4.98	5.59	0.92	2.05	50	1	1	1	2	1	1	0	1	185.7	1	0
2	73	163	71	160	70	3.33	7.2	1.34	2.54	2.27	0.76	1.15	63	1	2	2	1	1	1	44	3	25.5	5	5
1	69	170	76	120	70	9.4	7.1		2.77	0.98	0.82	1.6	81	1	2	2	1	1	2	76.5	2	37.9	5	3
1	68	168	90	153	78	6.08	6.3	0.23	4.09	1.93	0.95	2.6	195	1	2	2	2	1	1	2	2	89.3	3	1
2	63	163	75	124	76	6.19	5.9	0.15	3.89	2.04	1.32	2.16	66	1	2	1	1	1	1	8.5	3	67	3	1
1	73	166	70	140	75	5.81	9.8	0.18	3.73	1.66	1.19	2.16	90	1	2	2	2	1	2	14	2	151.7	3	2
1	60	168	74	126	80	5.95	8.2	0.13	3	0.87	0.74	1.96	76	3	1	2	2	1	1	46	2	56.9	4	4
2	73	158	60	117	73	8.53	4.9	0.22	3.81	2.41	1	2.07	60	3	2	1	2	1	1	6	2	32.9	4	3
2	82	155	59	140	80	5.43	5.8		3.62	1.1	1.13	2.15	60	3	2	1	2	1	1	6	2	40.7	3	1
2	78	160	68	150	83	6.15	6	1.48	6.56	1.55	0.92	5.13	178	4	2	2	2	1	1	3	3	74.2	3	2
2	70	156	65	97	60	8.61	7.1	1.19	4.29	2.52	0.59	2.5	124	4	2	2	1	1	1	1	1	111.8	1	1
1	57	175	82	120	76	9.95	4.7	0.14	3.66	1.22	1.36	1.94	75	1	2	1	1	1	2	0	1	68.9	1	0
1	69	166	56	152	57	6.09	5.8		2.83	0.56	1.2	1.45	114	1	2	1	1	2	2	40	2	38.2	5	7
1	64	167	78	135	78	4.83	5.9	0.13	3.84	1.58	0.81	2.67	61	3	2	1	2	1	2	3	2	63.5	3	2
2	72	159	58	132	70	6.07	15.9		3.09	1.94	1.09	1.42	54	3	1	2	2	1	1	18.5	3	135.7	5	5
2	77	162	76	152	52	7.75	9.1		4.24	1.63	0.78	2.98	87	4	2	2	2	1	2	1.5	2	47	1	0
2	75	165	67	137	64	4.85	5.2	0.25	3.74	1.97	0.89	2.28	65	3	1	2	2	1	1	1	1	48.6	3	0
1	63	168	75	130	77	7.51	6.4		4	2.66	0.92	2.18	78	1	2	1	1	2	1	0	1	108	1	0
2	61	156	54	144	85	4.88	4.8	0.17	6.85	1.6	1.24	5.3	56	3	2	1	2	1	1	7	5	60.9	3	2
1	73	170	70	106	66	6.36	6.1		3.49	1.85	0.71	2.06	82	4	2	1	2	1	1	39	5	40.7	5	3
1	54	152	62	123	74	6.48	15.1	0.14	3.53	1.46	1	2.06	116	3	1	2	2	1	1	11	2	80.6	5	2
1	47	172	86	126	88	3.38	6	0.22	2.94	1.25	1.31	1.33	69	1	2	1	2	1	2	0	1	32.2	1	0
1	75	173	66	120	80				5.25	1.79	1.4	3.38	120	1	1	1	1	1	1	0	1	80.9	1	0
1	72	170	77	155	86	7.95	3.5	0.34	3.93	1.24	1.08	2.57	140	4	2	1	1	1	1	21	5	35.3	5	5
2	72	158	53	141	56	7.38	4.1	0.14	2.66	2.49	0.73	1.28	81	1	2	1	1	1	1	12	2	80	3	1
1	57	162	80	123	60	6.66	11	0.22	2.97	1.54	0.71	1.76	72	1	2	2	1	1	2	27.5	2	164.6	4	2
2	75	164	53.5	140	80	6.85	6.1	0.1	3.33	0.96	1.19	1.82	71	3	2	1	2	1	1	16	5	39.5	3	1
2	69	160	54	141	54	6.08	5.4	0.36	4.11	0.9	1.31	2.61	41	3	2	2	2	1	1	90	2	37.3	5	5
1	77	172	68	184	69	5.01	6.1		4.54	1.16	0.77	3.36	123	1	2	1	1	1	2	96	5	71.9	5	7
2	60	147	52	121	60	6.57	5.3	0.39	4.71	3.27	0.99	2.76	57	1	2	1	1	2	2	0.5	1	25.4	1	0
2	60	160	64	141	96	6.97	7.6	0.75	4.48	1.56	1.24	2.65	71	2	2	2	2	1	1	46.5	2	53.3	5	5
1	50	170	73	102	64	9.16	4.9	0.69	5.11	2.89	0.73	3.36	86	1	2	1	2	1	2	71	3	53	5	5
2	53	154	65	136	84	6.09	6		4.3	5.41	0.77	2.01	78	1	2	1	2	1	1	2	1	171.1	1	0
2	70	160	64	120	80	6.04	5.6	0.19	3.14	1.23	0.87	1.87	61	1	2	1	2	1	2	0	1	50	1	0
1	66	165	68	133	83	6.51	7.6		2.75	1.81	0.86	1.38	99	1	2	2	1	2	2	14	3	180.3	4	3
1	63	178	86	120	80	5.88	8.7		3.68	3.45	0.75	1.93	109	2	2	2	2	1	2	71	2	80.4	5	7
2	62	162	71	166	79	4.08	6.6	0.18	3.99	4.24	0.97	1.92	61	3	2	2	2	1	1	38.5	3	47.7	3	11
1	81	173	81	134	65	5.15	6.4	0.23	3.87	2.06	0.76	2.48	117	4	1	2	3	1	1	49.5	2	79.5	5	5
2	62	155	64	148	91	7.79	7.9	0.44	5.61	4.58	1.11	3.19	77	1	2	2	1	1	1	14.5	2	44	5	4
1	64	176	75	120	75	5.09	4.7	0	2.73	1.27	0.95	1.47	111	3	2	1	2	1	2	2.5	1	115.2	1	1
2	59	162	85	119	84	5.04	7.7	0.27	3.45	1.27	1.09	2.03	59	3	1	2	2	1	1	20	2	51.1	4	1
2	61	160	71	145	85	4	5.5	0.1	2.65	2.43	0.74	1.21	67	3	2	1	2	1	1	4	2	87.2	3	2
2	72	163	60	141	88	6.83	10	0.52	4.19	1.64	1.27	2.33	65	2	2	2	2	1	1	110	5	115.8	5	12
2	64	165	75	130	78	5.06	5.7		3.4	1.31	1.28	1.71	69	2	2	1	1	1	1	2	1	84.6	1	2
1	70	170	80	135	70	9.53	15.2	0.12	3.42	2.27	0.82	2.28	114	2	2	2	2	2	1	26	3	67.8	5	7
2	52	154	63	119	79	5.52	6.9		4.57	2.47	1.3	2.72	45	1	1	1	1	2	1	0	1	70.4	1	0
1	69	172	77.5	154	78	8.44	10.6		2.17	1.35	0.97	0.83	82	3	2	2	2	1	2	22	2	67.3	4	5
2	47	155	57	120	70	4.94	9.7	0.12	3.34	1.39	0.96	2.01	55	1	1	2	1	1	1	61	2	168.8	4	5
2	73	156	55	130	70	7.57	4.5	0.61	4.25	2.31	0.84	2.41	67	2	2	1	2	1	1	3.5	1	64.1	1	2
1	80	165	62	152	67	7.36	5.5	0.3	2.58	1.03	0.88	1.32	86	2	2	1	2	1	1	37	2	46.8	3	6
2	66	166	78	130	80	5.62	5.7		4.15	1.5	1.02	2.65	66	3	2	1	2	1	1	2.5	1	35.3	1	2
1	78	168	60	195	72	5.54	8.6	0.087	3.08	0.74	1.34	1.52	73	1	2	2	1	1	1	76	2	51.6	5	12
2	74	165	68	164	59	9.28	7.5	0.24	2.38	3.42	0.49	0.8	52	4	2	2	2	1	2	15	2	145.7	5	2
1	50	180	62	103	56	6.68	4.8	0.32	2.48	0.82	0.82	1.44	79	1	1	1	1	1	2	0	1	103.6	1	0
1	74	175	58	120	80	5.6	7.8	0.17	2.85	0.62	1.29	1.51	86	1	1	2	1	1	1	17	3	85.8	3	2
1	49	174	84	120	80	6.45	5.9		3.39	1.09	0.98	2.03	82	4	1	1	1	1	1	3.5	1	23.3	1	2
2	73	150	49	130	80	6.23	5		2.55	0.67	0.99	1.39	84	3	2	1	2	1	1	42	2	35.2	4	3
1	49	176	97	110	60	5.67	6.1		3.09	0.92	1.25	1.64	77	1	2	1	1	1	2	6.5	2	91.1	3	2
1	62	173	75	110	63	6.76	9.8		2.39	1.3	0.76	1.23	85	1	1	2	1	1	1	2	4	50.5	1	0
2	61	165	67	94	63	6.17	8	0.17	2.34	1.71	0.85	1.06	58	4	1	2	2	1	2	21	2	63.2	4	3
2	52	154	72	159	94	8.46	8.7	0.33	4.37	1.66	1.13	2.87	58	4	2	2	2	1	1	7.5	2	87.3	3	1
1	56	165	48	136	74	5.35	4.5	0	3.98	0.7	1.14	2.84	64	1	1	1	1	1	1	10.5	2	62.9	3	1
2	72	159	52	160	80	8.92	5.4		4.83	1.59	0.92	3.23	147	1	2	2	2	1	1	48	2	93.5	5	7
2	68	154	45	116	65	4.93	4.8	0.31	3.39	0.77	1.28	1.98	55	1	2	1	1	1	1	4	2	43.3	3	1
2	58	153	59	150	90	8.74	4.9	0.41	4.43	1.51	1.23	2.77	59	1	2	1	2	1	1	17	2	75.1	5	5
1	69	167	66	110	65	7.75	5.4	0.18	3.28	0.87	1.03	1.99	65	3	2	2	2	1	2	22	2	35.9	5	3
1	68	162	68	138	82	4.91	4.3		2.55	1.21	0.91	1.21	113	4	1	1	1	1	1	26.5	3	39	4	4
1	81	173	78	171	68	6.86	5.2	2.01	3.34	1.1	0.7	2.25	221	4	2	1	2	1	1	78	2	42.5	5	11
1	70	170	83	127	80	4.75	4.6	0.16	4.08	0.76	1.65	2.4	65	1	1	1	1	2	2	2	3	54.6	1	0
1	53	175	74.5	101	64	4.52	12.1	0.19	2.41	1.55	0.8	1.23	88	1	2	2	1	1	1	33	5	102.3	5	8
1	61	170	70	100	60	6.69	5.7		3.76	1.59	0.98	2.39	78	1	1	1	2	1	2	25	2	56.2	3	2
1	61	180	87	156	82	7.78	11.2	0.26	3.26	1.59	0.69	2.07	82	1	2	2	1	1	2	26	2	78	5	3
2	64	160	60	131	72	9.24	6	0.3	3.25	2.45	1.28	1.35	60	1	1	1	1	1	1	11.5	3	69.6	3	4
1	56	168	72	140	70	8.89	11.5		4.52	5.03	0.78	2.53	64	1	2	2	1	1	2	53	2	38.3	4	4
1	77	170	58.5	130	80	6.56	5.6		3.57	1.15	0.96	2.3	82	4	1	1	2	1	1	49.5	2	83.7	3	3
1	79	171	80	151	70	5.6	6.5		3.81	1.56	0.81	2.48	78	4	2	1	2	2	1	54.5	2	75.7	5	6
2	61	158	58	139	69	6.36	6.6		3.38	2.55	0.75	1.85	65	2	1	2	1	1	1	20	2	122.4	3	1
2	80	158	75	123	75	8.73	4.8	0.65	4.01	2.56	0.99	2.07	70	1	2	1	2	1	1	60	2	98.9	4	5
2	49	160	74	146	86	8.06	4.1		4.49	1.73	1.47	2.49	84	1	2	1	1	2	1	31.5	2	70.6	5	7
1	63	175	80	118	56	5.5	6.3		2.68	2.02	0.82	1.35	72	4	1	2	2	1	2	3	2	34.1	5	1
2	76	152	55	158	59	5.24	4.5		3.26	1.18	1.25	1.63	74	1	2	1	1	1	1	12.5	3	82.4	4	2
1	69	175	51	93	54	3.48	4.6	0.12	3.12	0.83	1.62	1.43	72	1	2	1	1	1	1	0	1	126.1	1	0
2	78	155	64	130	90	6.17	8		3.15	1.24	0.97	1.76	74	4	2	2	1	1	1	26.5	2	43	5	4
1	64	163	57	114	82	7.81	4.7		3.39	1.08	0.61	2.34	73	1	1	1	1	1	2	2	2	56.9	1	0
1	56	165	55	110	80	6.88	6.6		4.72	1.89	0.83	3.28	83	1	1	1	1	1	2	29	2	81.2	5	7
1	61	168	75	126	90	6.09	5.2		4.44	2.74	1.07	2.56	78	4	2	1	2	1	1	15	2	99.8	4	2
2	73	164	54.5	130	69	5.09	5.5	0.12	4.08	0.65	1.66	2.3	47	3	1	1	2	1	1	2	2	62.3	1	2
1	59	171	78	130	80	6.51	10.4		2.8	2.81	0.94	0.99	84	4	1	2	2	1	1	46.5	3	42.6	5	8
1	81	160	71.5	157	84	6.68			4.06	2.45	0.86	2.43	93	3	2	2	1	1	1	71	3	23.4	5	12
1	76	162	65.5	142	75	6.15	6.5	0.15	3.54	1.52	1.03	2.02	80	1	2	1	1	2	1	57.5	3	60	5	11
1	54	171	75	116	66	5.18	7.1		4.55	2.18	1.36	2.5	72	4	1	2	2	1	2	5	2	64	4	4
2	68	158	50	158	85	5.28	5		3.72	1.76	1.18	2.03	47	1	2	1	1	2	1	1	2	57.5	1	1
1	78	173	75	120	70	5.22	10		4.38	1.46	0.97	3.13	82	2	2	2	1	1	1	6.5	2	67.6	3	3
1	74	168	52	130	80	4.63	5.9	8.46	2.95	1.01	0.88	1.68	97	1	1	1	1	2		15	3	55.9	5	5
2	75	160	69	144	88	3.86	4.7		3.31	0.68	1.56	1.6	68	1	2	1	1	1	1	0	2	38.8	1	0
1	71	170	70	140	80	6.13	14.5	0.15	3.45	2.49	1.03	1.65	72	3	2	2	3	1	2	42	2	25.8	3	3
1	59	165	62	138	80	13.07		0.25	2.28	1.1	0.9	1.03	72	4	2	1	1	2	2	5.5	3	93.3	3	3
2	52	160	78	129	71	7.72	6.6		4.34	1.23	1.17	2.83	45	1	2	2	1	1	1	4.5	2	52.6	3	2
2	59	163	76	151	89	3.24	5.4		3.85	2.24	0.88	2.37	58	1	2	1	1	1	1	5	2	151	3	2
1	74	172	82	100	80	10.89	5.9		4.39	2.81	0.92	2.65	83	2	1	1	2	1	1	17	2	39.2	3	2
1	56	170	105	160	90	9.03	10.8		2.67	1.63	0.82	1.23	68	1	2	2	2	1	2	27	2	21.4	5	7
1	59	182	78	123	62	8.23	5.3	0.13	2.68	1.84	0.67	1.42	79	3	1	1	2	1	2	24	2	26.4	4	3
2	77	164	64	169	86	7.32	7.2	0.28	3.26	2.36	1.14	1.45	63	3	2	2	2	1	1	2	1	33.9	1	0
1	79	170	81.5	152	85	10.58	9.3		3	2.49	0.79	1.29	84	3	2	2	2	2	1	3	2	39.2	3	1
2	82	165	69.5	133	61	9.05	7.4		3.31	1.45	1.1	1.76	67	1	2	2	3	1	1	5	1	56	3	1
1	71					3.74	5.2		3.4	0.96	1.02	2.16	77		1	1						46.5
1	81	170	60	131	84	4.51	5.9	0.64	2.29	0.57	1	1.09	76	3	2	2	2	1	1	13	2	50.8	4	2
1	62	165	67	148	85	6.91	5.5	0.038	3.26	2.34	0.92	1.58	72	1	2	1	1	1	1	13	2	165.6	5	4
2	72	155	57	135	75	4.66	5.1		5.26	1.52	1.79	3.14	65	1	1	1	1	1	1	0	1	79.7	1	0
2	62	152	57.5	168	55	5.02	4.7	1.46	4.44	1.4	1.29	2.83	73	1	2	1	1	1	1	0	1	126.3	1	0
1	63	176	73.5	128	80	4.55	6.2		2.83	2.13	0.68	1.52	142	4	2	1	1	1	1	25.5	2	60.6	4	6
1	72	183	101	154	83	6.7	7.6	0.31	4.65	1.8	0.7	3.3	95	2	2	2	2	1	1	126.5	2	55	5	10
1	70	165	56	174	75	6.63	7.9	0.34	4.23	1.57	1.05	2.69	86	1	2	2	1	1	2	47	3	40.4	4	6
2	60	163	64	145	90	12.82	11.9		5.08	0.47	1.31	3.66	64	4	2	2	2	1	1	19.5	2	64.2	4	5
1	43	186	84	124	85	5.85	6.2		4.98	3.33	0.67	2.56	144	1	2	2	2	1		3.5	2	254.9	1	2
1	86	178	76	130	70	3.96	5.4	0.13	2.64	1.02	1.25	1.11	97	1	2	1	2	1	1	7	2	83.7	4	2
1	65	160	80	168	76	5.18	5.3	0.11	2.9	1.14	0.93	1.55	100	3	2	1	2	1	1	14.5	2	16.5	3	2
2	76	155	70	187	86	5.86	5	0.2	5.17	1.3	1.79	3.13	77	1	2	1	1	1	1	0	1	95.5	1	0
2	66	158	60	137	67	7.31		0.2	3.22	2.25	0.96	1.65	57	4	2	2	2	1	1	8.5	2	87.3	4	4
1	73	169	69	117	96	4.49	5.5		4.06	1.54	0.89	2.82	74	1	2	1	1	2	1	0	2	71.5	1	0
2	70	167	77	158	80	7.97	5.3	0.86	3.63	1.95	0.85	2.13	75	1	2	2	1	1	1	6	2	111.2	3	2
2	69	151	50	163	48	4.84	6.4		3.31	1.79	1.71	1.14	60	3	2	2	1	1	1	32	2	49.7	5	6
2	74	156	70	150	60	5.32	4.6		3.7	1.74	1.04	2.18	71	1	2	1	1	1	1	18.5	2	41.5	3	4
1	62	170	83	145	78	5.98	6.1		3.97	2.31	1.12	2.13	82	3	2	1	1	1	1	27	2	44.8	4	5
2	53	155	61	112	69	6.01	6.8	0.34	4.09	3.23	0.96	2.23	64	1	2	1	2	1	1	0	2	191.6	1	0
1	79	158	62	122	72	6.93	6.8	1.99	3.34	0.95	1.02	2.06	89	4	2	1	2	1	1	38	2	100.5	5	4
2	49	157	58	107	48	5.43	4.8		3.85	2.01	1.01	2.21	71	1	1	1	1	1	1	0	2	101.3	1	0
2	58	150	57	120	80	5.05	6	0.98	6.3	7.56	0.95	2.78	69	1	1	1	1	1	1	42.5	4	50.4	5	6
1	55	158	56	108	78	8.21	8.1		3.84	1.47	1.02	2.37	60	4	1	2	2	1	1	11.5	2	46.2	5	5
2	65	167	67	138	92	6.05	4.7	0.33	4.32	1.35	1.23	2.65	68	1	2	1	2	1	1	0	1	86.5	1	0
2	79	160	61.5	124	58	5.2	5.7		3.44	2.31	0.88	1.84	90	1	2	1	1	1	1	1.5	2	83.7	1	1
2	82	155	62	146	74	5.47	7.3	1.03	3.18	1.34	1.24	1.49	72	1	2	2	1	1	1	17	2	110.8	3	7
2	63	163	86	130	74	6.84	5.6		3.43	0.88	1.24	1.94	57	4	2	2	1	1	1	0	2	57	1	0
2	64	152	60	152	74	4.82	7.3		4.72	3.24	0.77	2.77	60	3	2	2	2	1	1	0	2	75.2	1	0
1	57	168	62	125	71	5.13	4.5	1.01	3.7	0.86	1.18	2.45	80	1	1	1	1	1	1	0	3	45	1	0
1	60	170	70	136	46	6.12	4.2		3.31	2.25	0.91	1.91	90	3	1	2	2	1	2	126	2	57.9	5	5
1	71	178	85	119	69	6.53	4.8	0.5	3.65	0.91	0.81	2.56	77	1	2	1	1	1	2	167	5	41.5	5	9
2	87	160	44	146	81	7.35	4.7		3.78	1.19	1.21	2.1	67	4	2	1	2	1	2	41	2	71.7	5	11
1	58	165	65.5	126	76	6.87	5.7		4.35	4.37	0.79	2.27	79	1	2	1	1	1	2	45	2	107.9	3	5
1	58	165	65.5	180	110	4.88	7.5		5.23	2.01	0.93	3.58	83	4	2	2	2	1	1	4	2	73.2	1	2
1	58	170	73	109	73	6.45	5.2		2.4	1.02	0.82	1.27	86	1	1	1	1	1	2	1.5	2	58.9	1	1
2	80	150	58.5	134	77	4.52	5.6		3.01	0.93	1.14	1.71	93	1	2	1	1	1	1	23.5	2	85.2	5	6
2	56	166	73	138	89	5.03	5.5		3.88	1.36	1.06	2.41	70	2	2	1	2	1	1	2.5	1	245.6	1	1
1	48	178	83	103	66	9.22	4.4		2.75	0.85	1.03	1.43	105	3	2	1	3	1	2	61	4	185	5	7
1	68	169	60	100	70	8.12	11.7	0	3.21	1.73	0.79	1.92	83	1	1	2	1	2	1	17.5	2	23.2	3	3
2	69	162	74	131	63	4.65	6.5	0	4.45	3.82	1.07	2.11	62	3	2	2	2	1	1	34	2	66.8	3	3
2	55	164	62.5	110	74	4.04	5.1		4.37	1.59	1.41	2.45	65	1	1	1	1	1	1	0	2	175.2	1	0
1	56	171	70	139	96	10	9.1	0.39	6.12	1.67	1.05	4.53	75	1	2	2	2	1	2	51	2	134.9	4	4
1	50	174	70	114	74	5.58	7.1		3.26	1.24	0.72	2.13	72	3	1	2	2	1	1	19	2	90.8	3	3
1	82	160	67	156	78	6.39	5		3.64	1.73	0.99	2.04	91	3	2	1	2	2	1	3	3	68.6	1	1
1	53	166	71	120	80	6.97	8.2		2.98	1.94	0.87	1.5	69	3	2	2	2	1	2	12	3	56.4	3	1
1	52	169	90	99	71	9.13	6.3		3.65	1.99	0.87	2.13	85	3	1	1	1	1	2	16	2	101.9	4	7
2	42	155	60	128	70	8.61	5.5	0.43	3.43	1.17	0.93	2.15	57	1	1	1	1	1	1	4	1	44.9	1	2
1	83	166	57	150	66	5.86	7.6	0.14	3.34	1.51	1.34	1.58	77	1	2	2	1	2	1	35	3	81.7	5	8
1	53	162	68	137	79	8.22	7.6		2.82	1.94	0.77	1.42	79	1	2	2	1	1	1	2.5	1	40	3	1
1	42	173	78	127	87	8.74	7.9		3.03	2.23	0.7	1.64	78	3	2	2	2	1	1	108	2	53.4	5	9
2	51	170	63	151	90	5.12	5		3.13	1.59	1.08	1.67	65	1	2	1	1	1	2	6.5	1	78.2	3	2
1	59	176	73	135	80	8.15	15.4		3.13	6.34	0.61	1.15	62	1	1	2	1	1	2	29	2	116.2	4	5
1	73	174	74	128	69	6.06	7.4		3.68	1.26	1	2.29	76	1	2	2	1	1	2	81	2	85	5	5
1	52	173	86	150	100	7.11	5.1	0.17	2.97	1.73	0.8	1.66	74	1	2	1	1	1	1	0	1	52.9	1	0
1	82	175	68	139	69	4.3	5.3	0.58	2.58	0.93	0.76	1.53	252	1	2	2	1	1	1	112	5	33.2	5	5
1	74	175	84	110	70	4.59	6.7	0.21	3.2	0.88	1.03	2	94	3	2	1	2	1	1	6.5	2	63	3	3
1	72	175	67	130	65	5.57	15.3		3.88	1.41	0.98	2.52	78	2	2	2	1	1	1	71.5	2	91.3	4	5
1	53	170	75	100	70	6.48	7.8	0.13	2.97	1.61	0.8	1.59	77	3	2	2	1	1	1	33	5	99.6	4	2
2	52	162	72	154	91	6.07	4.8	0.46	3.81	2.46	1.06	2.05	58	2	2	2	2	1	1	23	2	45.4	5	4
1	60	173	76	151	79	5.68	5.3	0	3.25	1.12	0.97	1.93	92	1	2	1	1	1	2	62	2	118.4	5	7
1	53	168	71	130	70	9.84	7.6	1.16	3.85	1.74	0.77	2.57	82	1	1	2	2	1	1	63.5	2	43.8	4	8
1	56	177	80	133	81	5.17	5.9		3.63	1	1.02	2.41	102	3	2	1	2	1	2	11	2	35.5	4	4
1	76	180	106	161	85	6.77	5.4		2.54	1.01	0.99	1.24	71	1	2	1	1	1	1	4	3	37.6	3	2
2	61	161	62	135	80	5.46	4.7	0.14	3.21	1.28	1.14	1.8	60	3	2	1	2	1	1	0	1	50.7	1	0
1	81	160	78	136	78	4.32	6.5	0.17	2.59	0.38	1.29	1.12	65	1	2	2	2	1	1	13	2	39.5	5	4
2	73	154	57	153	76	6.33	5.7	0.27	2.73	1.31	1	1.37	58	1	2	1	1	1	1	13	5	44.9	5	5
2	51	158	62	118	72	8.09	5.8	0.21	2.98	1.44	0.96	1.6	54	1	2	2	1	1	1	0	1	56.6	1	0
1	56	170	85	152	88	5.78	4.9		3.06	1.81	0.82	1.68	73	2	2	2	1	1	1	5	2	57.3	4	4
1	60	175	78	148	85	7.19	7.8	0	4.59	1.4	0.86	3.24	83	1	2	2	2	1	1	14	3	67	3	3
2	53	165	64	169	77	4.44	5.4		4.82	1.3	1.28	3.11	105	1	2	1	1	1	1	2.5	1	57.2	1	2
1	42	160	67	120	80	6.38	5		3.94	3.63	0.85	2.04	78	1	1	1	2	1	1	1	2	38.5	4	2
1	65	168	75	147	81	6.36	6.3		4.47	2.2	1.12	2.82	65	1	2	2	1	2	2	1	3	93	1	1
1	69	170	70	148	90	4.14	8.3	0.51	3.95	3.35	0.82	2.26	85	4	2	2	1	1	1	37	5	54.3	4	6
1	64	186	96	131	92	7.19	5.2		3.97	2.7	0.66	2.62	82	1	2	2	2	1	2	31.5	2	72.4	4	8
2	60	155	74	149	90	7.44	5	0.65	5.43	1.9	1.35	3.58	60	1	2	1	1	1	1	5.5	2	127.3	4	3
1	75	170	71	126	68	4.47	4.8		4.07	1.64	0.9	2.6	63	2	2	2	2	1	1	9.5	2	51	4	6
1	50	165	82	159	100	7.56	5		3.29	1.58	0.89	1.92	74	4	2	2	1	1	1	89.5	2	54.6	4	9
1	81	166	60.5	140	86	6.48	7.9	0.29	3.39	1.19	1.04	2.01	82	3	2	2	2	1	2	46	2	54.5	5	8
1	83	165	64	150	70	7.61		0.31	2.25	1.06	0.84	0.96	82	4	2	2	2	1	1	46	2	104.4	5	6
1	60	167	75	132	96	7.87	10.1	0	3.72	1.32	1.17	2.11	62	1	2	2	1	2	1	12	2	53.5	3	3
2	78	160	66	137	80	5.75	7.3	0.33	3.21	1.6	1.12	1.56	79	3	1	2	2	2	1	6	2	89.6	3	3
1	59	171	82	135	94	6.15	7.8	0	4.12	1.91	0.94	2.68	93	3	2	2	2	1	1	12	2	51.8	4	4
1	64	170	68	116	83	4.31	6		3.56	1.6	1.32	1.87	76	2	1	1	2	1	2	26.5	2	114.5	5	6
1	49	172	75	126	94	5.89	4.5	0.11	3.18	2.29	0.9	1.78	70	1	2	1	2	1	2	0	1	150.3	1	0
2	68	160	50	120	80	5.52		0.79	6.03	1.85	0.84	4.62	75	4	1	2	1	1	1	67	2	55.6	5	7
1	26	169	77.5	117	69	6.73	4.5	0.36	3.76	0.86	1.37	2.13	88	1	1	1	1	1	1	4	5	35.6	3	2
1	44	171	78	108	69	7.74	6.4		4.1	3.38	0.87	2.27	72	2	2	2	1	1	2	16.5	2	100.4	4	7
2	55	160	57	125	95	4.24	4.7	0	3.65	2.53	0.92	2.08	57	1	2	1	1	1	2	3	2	84.6	3	1
1	36	177	94.5	120	80	7.22	6.7		3.24	1.59	1.09	1.55	72	3	2	1	2	1	1	12.5	2	66.3	5	8
1	72	160	65	139	93	5.94	5.1	0.22	3.43	0.93	0.99	2.23	88	1	2	1	1	1	2	12	3	39.3	3	4
1	80	170	69	134	78	5.27			3.51	1.13	1.79	1.35	84	1	1	2	1	1	1	2.5	1	46.1	1	1
2	82	150	50	180	80	5.12	6.3	0.21	3.72	1.26	1.16	2.18	59	3	2	2	2	1	1	4	2	77.3	3	2
1	51	165	65	116	68	4.5	5.4	0	3.03	1.05	0.79	1.92	73	1	1	1	2	1	2	7	3	39	3	2
2	66	159	60	138	71	4.04	10.5	0.34	3.18	1.65	0.77	1.97	67	1	1	2	2	1	1	10	2	141.3	3	2
2	81	150	68	138	79	5.27	8.7	0.23	4.45	3.96	0.95	2.24	102	3	2	2	2	1	1	42	2	105.9	4	4
2	77	167	83.5	137	66	4.85	5.6		2.62	0.89	1.03	1.33	57	3	2	2	2	2	1	10	2	58.7	4	6
1	56	170	75	123	78	6.11	6.7	0	3.62	1.64	1.03	2.17	68	3	1	1	2	1	1	9.5	2	68.8	3	2
1	64	173	81.5	124	76	6.23	5		3.6	2.04	0.73	2.24	80	1	2	1	1	1	2	0	1	39.3	1	0
1	61	172	74	120	76	6.82	4.9		4	1.44	0.97	2.61	113	2	2	1	1	1	1	0	1	98.8	1	0
1	61	175	70	130	80	5.23	5.6		3.26	0.94	1.04	2.04	65	3	2	2	2	1	1	38	2	86.2	5	7
1	72	172	72	150	80	6.16	8		3.46	1.6	0.92	2.1	89	2	2	2	3	1	1	11	5	112.2	5	5
1	41	167	71	132	87	6.25	4.4	0.14	2.68	1.53	0.97	1.3	74	2	1	1	2	1	1	0	3	47.7	1	0
1	74	165	75	135	75	6.01	6.6	5.58	2.94	1.19	0.87	1.77	153	4	2	1	3	1	1	60.5	4	63.2	4	4
2	75	156	71	140	80	7.13	5.6	0.19	4.81	2.03	1.21	2.99	82	3	2	1	2	1	1	10	3	61.3	3	3
1	48	175	88	136	97	6.24	6.7	1.95	3.67	1.37	0.68	2.53	75	1	2	2	2	1	2	3	1	73.1	1	3
1	61	173	95	138	75	6.54	6.1		3.82	1.84	0.9	2.4	73	3	2	1	2	1	1	21	2	66.2	5	4
1	57	169	77	138	90	7.64	4.6		5.89	3.89	0.92	3.77	130	1	2	1	1	1	2	20	2	86.7	3	1
1	62	170	66	88	55	8.06	9.3		3.44	2.74	0.83	1.91	63	2	1	2	1	2	1	124	2	121.2	5	7
1	55	165	78	130	70	6.89	5.6	0.2	3.28	1.06	1.05	1.96	96	3	1	1	1	1	1	3.5	1	29.5	1	4
1	65	170	78	124	81	6.48	5		3.6	1.16	0.89	2.34	77	1	2	1	1	1	1	2	1	26.1	1	2
2	61	165	58	150	80	6.15	5.4	0.27	2.42	1.5	0.79	1.07	37	2	2	2	2	1	1	2.5	1	113.5	1	1
2	58	157	64	141	78	5.59	6		4.2	1.79	1.16	2.47	64	1	2	1	2	1	1	0	1	68.4	1	0
2	68	143	54	154	68	4.81	6.2	0.19	4.81	0.92	1.52	3.06	51	1	2	2	2	1	1	0	1	55.6	1	0
1	68	178	70	118	62	6.74	10.7	0.13	4.57	1.79	1.44	2.72	76	3	2	2	2	1	1	35	2	56.5	4	5
2	69	156	56	120	80	6.5	4.5		3.05	1.12	1.26	1.39	64	1	1	1	2	1	1	0	1	61.3	1	0
2	47	170	66.5	105	51	4.64	5	0.19	4.03	0.99	1.39	2.59	62	1	1	1	1	1	2	1.5	1	146.4	1	1
2	77	160	78	145	62	8.88	5	0.55	3.95	2.3	1.56	1.75	111	4	2	2	2	1	1	44	2	77.9	4	3
1	43	176	82	200	135	6.14	17.7	0.36	3.87	1.17	0.95	2.73	70	1	2	2	2	1	2	2.5	1	65.1	1	2
1	65	171	72	138	78	7.89	5.8	0.21	2.76	1.93	1	1.28	91	3	2	1	2	1	2	131	2	90.6	5	5
1	79	165	78	140	70	5.64	5.2	0.14	3.35	1.21	1.54	1.62	66	2	2	1	2	1	1	19	2	55.1	4	4
1	56	175	87	176	85	10.7	7.4	0	3.65	1.09	1.15	2.19	106	3	2	2	2	1	2	72.5	2	119.2	5	6
1	60	170	70	131	85	8.32	4.6		3.26	1.13	0.87	2.04	75	4	1	1	1	2	1	1.5	1	56.4	1	1
1	65	170	72.5	158	70	5.46	10	0.59	3.29	1.99	0.69	2	97	1	2	2	1	1	2	72	2	61.9	5	9
1	73	175	64	128	81	6.56	10.6		2.59	0.82	1.04	1.37	75	2	1	2	1	1	1	1	2	132.2	3	1
2	79	155	60	150	90	4.85	6	0.1	4.08	1.07	1.61	2.26	66	1	2	2	1	1	1	1.5	1	35.5	1	1
2	59	170	72	153	99	6.26	5.5	0.4	3.25	3.2	1	1.51	58	3	2	2	2	1	1	9.5	2	98.2	3	2
2	81	142	49	161	74	8.24	6.6	0	3.32	1.64	1.06	1.7	99	4	2	2	1	1	1	17.5	2	130.7	3	5
1	84	158	52.5	133	62	4.74	5.5		3.55	1.35	1.08	2.13	93	1	2	2	2	1	2	68	2	46.9	5	5
1	72	175	65	149	92	10.26	9.6		4.44	1.29	1.24	2.9	94	1	2	2	1	1	1	36	2	85.5	3	4
1	52	173	73	118	70	3.84	5.3	0.2	3.72	1.47	0.89	2.42	79	1	2	1	2	1	1	0	1	58	1	0
1	77	174	70	120	60	6.76	5.6		3.85	1.66	1.26	2.19	76	3	1	1	2	1		71	2	27.8	5	8
1	66	170	71	150	90	9.5	5		3.5	0.97	0.96	2.32	92	3	2	1	2	1	1	21	2	78	3	6
2	66	157	73	120	80	11.73	10.7		4.64	2.47	1.26	2.68	57	1	2	2	1	1	1	20	2	19.9	5	7
1	74	170	65	130	70	3.69	5.7	0.27	4.75	1.21	1.42	2.92	67	3	2	1	2	1	1	22.5	2	34.2	5	8
2	64	153	53.5	146	78	7.03	4.7		3.62	2.57	1.03	1.69	83	1	2	1	1	1	1	58	2	38.3	5	7
2	71	156	77	129	78	5.67	5.5		2.85	1.01	1.33	1.26	91	1	2	2	1	1	1	0	2	93	1	0
2	59	155	59	144	96	8.26	5		4.99	1.21	1.18	3.54	83	1	2	1	1	1	1	2.5	2	114	1	1
2	51	155	56	165	104	6.28	6.6	0.19	4.34	1.17	1.36	2.78	61	4	2	2	2	1	1	40	2	87.2	5	5
2	51	155	56	165	104	5.16	5.1		3.72	5.65	0.73	1.47	66	3	2	1	2	1	1	40	2	73.8	5	5
1	56	170	71	129	80	6.24	4.3	0.36	4.28	1.71	0.8	2.94	87	1	1	1	1	1	2	5	2	85.6	1	3
1	70	166	52	140	90	7.43	5.7	0.5	4.37	1.89	1.25	2.59	64	1	2	1	1	1	2	96	2	35.8	4	5
1	82	170	72	156	76	4.65	7.9		3.18	1.81	1.08	1.71	82	3	2	2	2	1	1	49.5	2	18.7	5	10
1	64	171	73	150	90	5.33	5.4	0	3.07	1	0.89	1.86	76	3	2	1	2	1	1	1	2	48.4	1	1
1	57	160	74	160	77	6.76	5		3.94	1.17	1.14	2.48	49	2	2	2	2	1	2	46	2	52	5	6
2	61	157	57	148	68	6.68	4.9		4.79	1.26	1.65	2.74	56	2	2	1	2	1	1	0	1	120.1	1	0
1	42	173	91.5	132	84	6.16	7.7	0.32	3.53	2.65	0.74	2.1	66	1	2	2	2	1	1	3.5	2	67.6	3	3
1	78	168	68	157	69	3.15	5.3		3.35	0.91	0.84	2.19	105	2	2	1	2	1	1	0.5	1	60.7	1	0
1	71	170	66.5	117	83	5.76	5.5		2.47	1.46	0.56	1.58	73	1	2	1	1	1	1	1.5	2	44.5	3	1
1	61	176	80	151	90	5.38	7.4		4.21	2.73	0.87	2.43	90	1	2	2	1	1	2	3.5	2	69.8	3	2
2	53	156	72	121	70	7.01	5.5	0.26	3.61	1.52	1.02	2.12	53	2	1	1	2	1	1	0	1	119.1	1	0
1	83	168	73	150	89	7.45	4.8	0.62	2.39	1.32	0.81	1.23	173	4	2	2	2	1	1	19.5	2	58.5	5	7
1	66	170	72	108	72	4.69	5.4		4.33	1.83	0.76	3.07	85	1	1	1	1	1	2	0	1	52.7	1	0
1	40	171	80	140	105	4.2	4.9	0.81	4.16	0.94	1	2.89	65	1	2	1	1	1	2	0	1	19.8	1	0
2	67	156	45	120	80	5.65	4.7		3.82	2.09	1.26	2.05	66	4	2	2	2	1	1	0	1	44.5	1	0
2	75	148	49	137	74	5.23	4.3		3.51	0.92	1.61	1.79	56	3	2	1	2	1	1	3	2	68.8	3	2
1	72	176	85	137	89	7.22	7.5	0.8	3.19	2.19	0.73	1.91	109	1	2	2	1	1	1	67	2	32.6	5	8
1	74	168	62.5	120	80	5.38	4.9		2.97	1.09	0.95	1.78	77	1	1	1	1	1	1	101	3	47.7	4	3
1	64	172	81	149	83	4.59	8.1		2.8	1.44	0.85	1.44	75	2	2	2	2	1	2	41.5	3	63	5	7
2	79	160	67	170	110	4.4	5.4	0.91	3.08	2.04	0.76	1.57	63	3	2	2	2	1	1	53	2	94.7	5	9
2	86	155	54	159	67	7.37	5.8	0.25	5.4	1.99	1.27	3.56	84	4	2	2	2	1	1	15	2	56.2	4	6
1	59	173	73	120	65	6.38	4.2		3.08	2.92	0.9	1.36	100	4	2	1	2	1	2	25	5	86.4	5	6
1	57	173	78	131	89	6.6	6.2	0	3	1.43	2.27	0.53	103	1	2	2	1	2	1	112	2	67.5	4	2
2	53	165	78	126	69	9.41	4.9	0.41	4.71	1.18	1.46	2.9	52	1	1	1	1	1	1	0	1	85.3	1	0
2	73	155	60	167	75	6.11	4.7	0.24	3.28	1.25	1.59	1.37	67	1	2	1	1	1	1	0	1	97.9	1	0
2	47	170	56.5	105	51	5.23	4.3	0.27	4.02	1.23	1.18	2.52	93	1	1	1	1	1	2	1	3	59.3	3	1
1	66	171	70	99	65	5.46	7.3	0.41	3.32	1.59	0.83	1.95	70	4	1	2	2	1	2	33	4	18.3	5	6
1	74	170	72.5	126	70	4.92	5.4	0.53	3.65	1.14	0.79	2.55	99	1	1	1	1	1	1	7	2	55.5	4	3
2	66	162	69	119	69	4.94	5.4	0.12	2.94	1.13	1.14	1.49	56	1	2	1	1	1	1	2.5	3	94.8	3	1
2	68	158	51	160	72	9.99	6.6	0.46	3.19	1.26	0.87	1.97	61	1	2	2	1	1	1	7.5	2	150.8	5	4
2	76	165	68	135	75	8.01	7.5	0.1	3.1	1.1	1.03	1.73	69	4	2	2	2	1	1	35	2	77.6	5	5
2	53	156	49	105	70	3.3	4.7		4.29	0.55	1.47	2.85	57	1	1	1	1	1	1	4	2	130.5	3	1
1	58	175	81	123	89	4.59	5	0	4.47	2.58	1.01	2.67	67	1	1	1	1	1	1	85	2	139.3	5	8
1	80	170	82	160	98	7.92	6.8	0.28	3.53	1.32	1.01	2.13	83	2	2	2	2	1	1	30	2	36	5	7
1	60	170	76	146	98	6.5	4.6	0	3.85	1.89	0.74	2.57	74	1	2	1	1	1	1	23	2	22.6	4	6
2	60	156	54	129	89	5.71	7.6		5.41	2.06	1.52	3.34	52	4	1	2	2	1	1	32.5	2	178.5	5	6
2	83	149	55	155	58	8.65	5.7	0.17	3.54	1.25	1.12	2.09	76	1	2	1	2	1	1	100.5	2	96.3	5	6
2	76	153	52	130	70	7.41	5.1	0.19	2.99	1.26	0.8	1.65	58	1	2	2	1	1	1	4.5	2	60.8	4	3
1	57	172	75	134	80	6.73	8	0.27	5.36	5.45	0.83	2.46	73	2	2	2	2	1	2	62	2	43.9	5	7
1	53	173	81	115	70	3.49	4.9		4.1	1.61	1.1	2.55	74	4	1	1	2	1	1	2	2	28	3	2
2	63	156	76	115	95	10.77	4.8	0.34	2.8	1.12	1.21	1.29	64	1	2	1	1	1	1	1	2	96.3	3	1
2	49	160	67	122	78	7.12	9.4	0.22	2.15	2.52	0.82	0.71	101	1	2	2	1	1	1	18.5	2	82.6	4	3
1	58	165	62	145	86	4.93	4.7	0	4.71	0.76	1.37	3.34	65	1	2	1	1	1	1	11	3	46.5	3	3
1	45	164	75.5	138	87	7.03	5.6	0.35	3.85	2.77	0.8	2.22	73	1	2	1	1	1	2	3	2	29.7	3	1
2						7.27	5.1	0	4.56	1.03	1.29	3.03	80		1	1						62.5
1	52	178	96	130	95	5.33	5.9		3.42	1.32	0.96	2.1	74	3	2	1	2	1	1	0.5	2	41.5	1	0
2	44	157	63	132	91	5.68	10.8		3.97	0.96	1.38	2.36	46	4	2	2	2	1	1	5	3	55.1	3	2
1	50	171	97	148	93	6.74	5.2	0.57	3.28	1.62	0.92	1.97	79	1	2	1	1	1	2	91	2	27.2	5	6
1	54	166	85	149	98	7.79	5.8	0.5	4.28	3.44	0.77	2.44	82	1	2	1	2	2	2	39	2	125.1	5	3
1	67	170	80	157	78	5.46	13.8		5.66	3.64	0.92	3.8	96	4	2	2	2	1	2	16	3	83.4	3	3
1	74	170	83	150	70	7.16	10.2	0.34	2.94	0.93	1.11	1.65	101	1	2	2	1	1	1	5.5	2	138.1	3	1
2	74	160	69	151	67	5.93	5.1	0.17	3.69	1.25	1.22	2.19	60	4	2	1	2	1	1	54	3	45.6	4	3
1	45	179	51.5	150	95	6.48	10.6	0.22	3.61	6.3	0.68	1.35	53	4	2	2	2	1	2	0	1	65.9	1	0
2	77	156	62	130	60	5.85	5.7	0.22	2.33	0.93	0.9	1.18	86	1	2	1	1	2	1	27	2	37.8	4	1
2	66	153	70	152	71	6.62	5		3.76	2	1.03	2	45	4	2	1	2	1	1	1	2	145.3	1	0
1	43	180	95	144	81	7.58	5.3		3.79	1.91	0.96	2.36	84	2	2	1	2	1	2	0	1	53.7	1	0
1	52	163	52	129	81	6.82	7.7		4.12	1.97	1.04	2.74	69	1	2	2	2	1	2	30	2	28	5	9
2	81	150	68	153	76	4.95	5.5	0	3.24	2.02	1.37	1.23	168	1	2	1	1	1	1	15	2	35.4	4	3
2	72	156	66	111	55	8.27	6.3		3.67	2.33	0.82	2.03	154	1	2	2	1	1	1	14	2	17.5	4	4
1	82	170	66.5	136	65	5.82	4.2	0.12	2.43	1.17	0.92	1.26	77	1	1	1	2	1	2	39.2	2	31.4	5	6
1	55	176	94	178	101	5.27	5.6	1.76	4.25	1.61	0.7	2.96	93	1	2	1	1	1	2	0	1	45.7	1	0
1	73	168	61	137	71	5.71	5.3		2.48	1.11	0.88	1.37	93	1	1	1	1	1	1	3	2	51.2	3	2
2	63	156	58	102	52	5.4	4.7		4.59	1.62	0.8	3.29	60	1	2	1	1	1	1	47.5	2	79.9	4	6
2	61	163	71	158	74	5.66	5.6	0.29	2.99	0.91	1.1	1.67	89	3	2	1	2	1	1	12	1	62.3	3	5
1	56	175	76	129	72	9.57	9.4	0.11	3.18	1.55	0.92	1.76	102	3	1	2	1	1	1	8	3	36.9	1	3
2	67	156	56	106	60	3.8	3.7		3.98	4.35	0.85	1.51	66	2	1	1	2	1	1	10	2	106.1	3	1
1	51	173	77	120	80	7.34	4.9	0.21	4.04	1.83	0.71	2.85	89	1	1	1	1	1	2	0	1	53.6	1	0
2	63	169	69	142	79	6.04	11.1		3.33	2.14	1.35	1.42	69	3	2	2	2	1	1	53	2	23.1	5	7
1	81	170	76	112	71	5.32	12	0.33	3.83	1.25	0.91	2.7	126	2	1	2	1	1	1	111	4	52.4	4	11
2	67	158	58	145	70	6.3	7	0.32	4.45	2.45	1.47	2.29	77	1	2	2	2	1	2	12	2	32.7	3	4
1	44	172	88	160	100	8.05	7.1		4.5	3.28	0.76	2.97	85	1	2	2	1	1	2	24	2	64.8	3	1
2	61	163	71	158	74	7.86	5.5		3.63	1.89	1.07	2.13	64	3	2	1	2	1	1	14	2	18.1	4	5
1	61	176	74	119	77	7.73	5		3.64	0.87	1.27	2.22	102	1	1	1	1	1	1	25.5	2	24.5	3	5
1	57	172	82	190	108	8.44	6.2	0.23	3.25	1.94	1.32	1.37	93	1	2	1	2	1	2	8	2	108.2	4	3
1	76	169	62	138	72	6.19	5.2	0.46	2.53	0.84	1.35	0.97	63	2	2	1	2	1	1	92	2	98.4	5	4
1	69	169	71	138	73	7.43	6.7	0.21	3.57	3.76	0.88	1.76	80	4	2	1	2	1		16	2	63	4	2
1	70	166	58	132	66	7.05	7.3		2.67	1.4	1.39	0.88	81	3	2	2	2	1	1	17	2	56.5	4	3
1	34	170	66	131	78	6.55	12.2		5.15	1.93	1.08	3.48	68	1	1	2	1	1	2	41.5	2	53.7	4	5
1	77	160	64	128	66	6.91	4.6		3.3	1.51	0.96	1.92	83	3	2	1	1	1	1	38.5	2	63.8	4	7
1	76	163	60	140	65	5.23	9.9	0.39	3.79	1.39	1.22	2.32	120	3	2	2	2	2	1	72	2	348.8	5	7
1	81	175	80	140	70	4.35	6.7		4.52	0.89	1.59	2.72	91	3	2	1	2	1	1	21.5	2	73.7	5	6
1	65	156	66	144	70	6.33	6.5	0.41	4.45	1.33	1.17	2.92	86	2	2	2	1	2	1	20	2	66.3	3	8
2	69	153	60	130	80	6.32	7.3		3.66	1.71	1.26	1.85	56	4	1	2	2	1	1	0	2	43.2	1	0
1	71	172	67	136	80	4.92	6.8	0.44	2.65	0.97	0.77	1.64	59	1	2	1	1	1	2	33.5	2	95.8	4	5
2	72	157	55	135	85	5.69	4.8	0.31	4.69	1.26	1.31	3.23	66	3	1	1	2	1	1	3.5	2	42.2	1	2
1	72	185	79	143	99	4.09	4.7	0.13	3.83	0.9	1.44	2.39	84	1	2	1	1	1	1	6	3	107.8	4	6
1	67	165	63	148	72	6.04	5.2		3.78	2.69	0.9	1.99	81	3	2	1	2	1	1	5.5	2	81.6	1	4
1	64	178	85	130	80	6.91	5.1		2.8	1.03	1	1.53	83	1	1	1	2	2	2	0	1	19	1	0
1	54	170	81	130	70	5.37	5.3	0.2	3.38	0.8	1.26	1.95	65	1	2	1	2	1	2	0	1	53.9	1	0
2	74	155	62.5	150	85	8.51	4.7	0.17	3.09	1.38	1.08	1.64	72	1	2	1	2	1	2	76	3	28.3	5	8
1	61	166	68	118	65				3.38	1.17	0.96	2.16	79	3	1	1	2	1	1	0	1	60.7	1	0
1	75	173	88	127	86	5.89	7.2		4.31	1.11	1.16	2.98	73	2	2	2	1	1	1	4	2	34.6	1	3
2							此手术日期未住心内科		3.85	1.08	1.15	2.55	54		1	1						12.1
2	78	162	55	120	67	4.36	4.5		3.24	0.87	1.76	1.37	58	1	2	1	1	1	1	2.5	2	81.1	1	2
2	71	158	60	141	84	5.43	6.6		4.72	0.97	1.63	3.02	61	2	2	2	2	2	1	9.5	3	64.7	4	4
2	52	163	80	132	72	6.43	7	0.2	5.26	2.28	1.33	3.15	83	1	2	2	1	1	1	2	3	118.8	1	1
1	79	160	56	153	83	6.86	4.9	0	2.75	1.3	1.12	1.39	110	1	2	1	2	1	1	17	2	25.8	4	3
1	52	155	75	166	105	7.25	5.2	0.6	4.77	3.82	0.91	2.74	93	2	2	1	1	2	1	34	2	44.6	5	8
1	57	175	90	120	80	5.07	5.2		3.47	1.78	0.81	2.24	91	1	2	1	1	1	2	7	2	51.2	3	4
2	50	164	68.5	97	65	6.63	5.6	0.14	2.91	1.23	1.29	1.29	72	1	2	1	2	1	2	3	2	81.9	3	1
2	71	165	54	128	64	6.65	7.9	1.41	3.01	1	1.11	1.73	78	2	2	2	1	1	1	24	5	86.9	3	4
2	83	145	53	120	80	8.57	4.5	0.97	3.36	1	1.2	1.82	57	1	2	1	2	1	1	4	2	162.1	1	2
2	57	162	76	139	84	4.9	5.4		6.27	0.92	1.67	4.49	69	1	2	1	1	1	1	0	1	126.4	1	0
2	67	163	75	153	74	6.88	12.9	2.53	3.66	2.2	1.03	2.07	99	1	2	2	2	1	2	14.5	2	104.5	3	3
1	66	164	62	160	80	8.15	4.6		4.04	1.63	0.93	2.55	95	1	2	1	1	2	2	7.5	2	123.9	3	4
1	62	171	72	140	65	8.45	8.5	0.31	3.93	1.47	0.83	2.61	83	3	2	2	2	2	2	1	1	109.9	1	1
1	66	177	105	146	85	7.75	7.7		2.58	2.46	0.76	1.2	78	3	2	2	2	1	1	32.5	2	73.3	5	6
1	60	177	83	124	78	5.22	5.4	0.22	4.8	1.55	1.18	3.19	74	1	1	1	2	1	1	0	1	27.8	1	0
2	72	154	43	140	60	3.4	4.9		4.2	0.86	1.52	2.51	72	1	2	1	1	2	1	0	1	75	1	0
1	67	173	86	133	71	6.28	5.4	0.48	3.4	2.4	0.74	2.06	75	4	2	1	2	2	2	45	2	133.6	4	5
2	61	160	48	156	75	5.54	4.9	0.27	3.6	1.01	1.42	1.92	68	1	2	1	2	1	1	1.5	1	228.1	1	1
2	78	153	45	134	64	4.39	5		4.76	1.23	1.23	3.24	94	1	2	1	1	1	1	13.5	2	40.7	3	5
2	73	160	50	132	80	4.76	5.5	0.14	6.11	2.54	1.18	4.17	62	2	1	1	2	1	1	16.5	2	201.4	4	5
2	75	165	71	106	82	6.85	4.9		3.01	1.94	0.9	1.57	82	4	1	1	2	1	1	26	2	75.5	3	3
2	61	171	92.5	178	85	10.19	5.4	0.32	2.52	1.13	1.06	1.18	70	1	2	1	1	1	1	0	1	54.5	1	0
2	64	156	54	131	78	6.08	6.2	0.13	3.69	4.56	0.65	1.39	54	1	1	1	1	2	1	4	2	63.1	3	1
1	78	170	60	159	48	6.13	4.7	1.85	4.05	1.13	0.94	2.84	84	3	2	2	1	1	2	6	2	26.5	4	3
1	48	180	102	132	83	8.84	6	0.28	3.33	6.56	0.6	1.22	76	2	2	1	2	1	2	3.5	2	104.2	3	4
2	53	173	82	120	80	8.14	14.9	0.14	3.63	1.67	0.81	2.44	64	3	2	2	2	1	2	57	2	57.5	5	5
2	69	156	60	120	72	6.66	4.8	0.33	3.09	1.04	1.13	1.72	69	3	2	1	2	1	1	5	2	102.2	4	3
2	83	160	70	145	83	5.74	5.1	0	3.67	1.26	1.67	1.78	63	3	2	1	2	1	1	3	1	86.6	1	3
1	83	168	70	121	44	9.89		0.15	3.03	2.98	0.75	1.44	89	3	2	2	2	1	1	12.5	2	79.5	4	6
2	79	160	60	140	80	4.08	4.4	0	3.8	0.7	1.77	1.99	57	2	2	2	2	1	1	12	2	97.6	4	3
2	55	157	57	143	81	5.24	10.5	10.2	4.69	1.65	0.82	3.22	42	1	2	2	1	1	1	10	2	104.5	3	3
2	63	176	70	140	70	10.56	8.6	0.19	3.81	2.73	0.72	2.3	60	1	2	2	1	2	2	30	2	66.8	5	9
1	69	176	70	128	78	7.2	4.9		2.97	0.61	1.2	1.66	86	1	1	1	1	1	2	1	3	53.3	3	1
1	77	181	74	147	77	7.71	13.5		3.79	1.09	1.11	2.41	78	1	2	2	2	1	1	89	4	26.9	5	9
2	67	156	47	133	70	5.21	5.8	0.16	3.72	0.81	1.72	1.89	54	1	2	1	1	2	1	34	2	44.2	4	7
2	77	160	59	135	85	4.62	6.8	0	3.84	1.52	1.52	1.92	67	3	2	2	2	2	1	84	2	90.5	5	4
2	76	158	71	132	59	7.62	14.3	0.58	3.34	1.56	0.93	1.8	758	3	2	2	2	1	1	39	2	33.4	4	5
1	78	165	57	155	84	8.38	4.5	2.6	4.65	0.63	2.23	2.29	81	1	2	1	1	1	2	0	1	54.7	1	0
1	77	174	87	130	60	8.29	4.6	0.31	2.68	1.27	0.75	1.56	82	3	2	1	2	1	1	12.5	2	34.4	4	3
2	65	157	56	168	101	6.77	4.7	0	3.73	1.17	1.33	2.01	63	3	2	1	2	1	1	0	1	66.8	1	0
2	60	156	67	124	81	3.62	4.9		3.71	2.43	1	1.98	63	1	2	1	2	1	1	4.5	2	94	3	3
2	73	150	67	140	72	5.54	6.1	0.22	2.65	2.82	0.76	1.11	85	3	2	1	2	1	1	7	2	33.7	4	2
1	73	175	84	120	80	5.59	6	0.12	3.31	0.84	1.07	2.06	83	3	1	2	2	1	2	48	2	43.7	3	3
1	78	165	65	120	70	6.28	5.1	0.3	2.73	0.64	1.12	1.55	79	4	2	2	2	2	1	7	2	26.4	3	2
1	67	165	63	119	70	6.4			3.25	1.73	0.85	1.85	82	4	2	1	2	1	1	6.5	2	87.4	3	5
1	51	172	90	175	97	7.63			2.87	2.17	0.68	1.52	69	3	2	2	2	1	1	2.5	1	64.6	1	1
1	68	173	73.5	141	89	5.91	4.9		4.94	1.65	0.81	3.59	90	1	2	1	1	1	1	91	2	57.4	5	10
2	80	160	62.5	123	74	5.01	5	0.11	2.7	1.4	1.09	1.18	75	1	1	1	1	1	1	0	1	59.7	1	0
1	54	174	74	127	77	6.84	11	0.87	4.41	1.95	0.76	2.94	80	1	2	2	2	2	2	49	5	151	5	5
1	44	173	100	131	77	7.37	9.2	0.29	4.32	1.87	0.81	2.94	82	3	2	2	2	1	2	74	2	45.9	5	7
2	76	159	59	148	80	5.79	4.9	0.34	4.03	2.07	1	2.29	99	3	2	1	2	1	1	0	1	19.2	1	0
2	55	155	46	135	75	6.05	4.8		5.42	0.88	1.77	3.29	56	1	2	1	1	1	1	4	2	150	3	2
1	75	170	80	140	69	5.89	12		3.1	0.94	0.88	1.96	64	3	2	2	2	2	1	31	2	63.2	5	12
2	61	166	60	166	60	4.96	5.4	0	3.42	1.87	1.09	1.77	66	1	2	1	1	1	1	7	2	44	4	2
2	65	150	52	129	76	6.37	9.6		3.58	1.9	0.89	2.01	72	3	1	2	2	1	1	25	2	66.4	5	8
2	62	159	54	150	95	4.11	5		4.66	5.44	0.81	2.04	63	3	2	1	1	2	1	12.5	2	95.7	4	7
1	53	173	80	144	72	4.68	5.8	0.18	4.44	3.81	0.98	2.15	69	3	2	1	2	1	1	34.5	2	88.6	5	8
1	42	173	70.5	130	89	9.43	5.1		4.44	1.29	0.91	3.23	79	1	1	1	1	1	2	63	4	75	5	6
2	71	155	70	110	72	4.96	9.8		4.03	4.39	1.02	1.68	77	1	2	2	1	1	1	80	2	116.5	5	7
1	67	173	84	137	68	4.87	9.6	0.28	2.86	0.51	1.21	1.53	70	1	2	2	1	1	2	48	2	53.9	5	8
1	46	176	99	156	100	7.1	7.2		3.06	1.39	0.85	1.79	74	1	2	2	2	1	1	4	2	252.6	3	1
2	80	147	47	131	67	4.66	6.1	0.25	3.02	1.24	0.89	1.71	67	3	2	2	2	1	1	4	3	66.5	3	2
2	60	160	67	126	77	5.79	4.6	0.23	3.82	2.38	0.96	1.81	115	3	2	1	2	1	1	3.5	2	58.3	1	3
2	63	162	72	155	85	7.83	6	0.5	4.57	1.88	1.32	2.71	55	2	2	2	2	1	1	109.5	3	93.6	5	7
1	50	176	90	185	116	4.9	9.5		5.22	2.51	1.45	3	91	1	2	2	1	1	2	0	1	50.2	1	0
2	51	160	62	111	78	8.43	5.1		4.07	1.79	1.04	2.35	67	4	1	1	2	1	1	52	2	65.3	4	3
2	76	158	71	140	80	5.08	8.5	0.53	4.26	2.17	1.21	2.23	63	4	2	2	2	1	1	67	2	49.6	5	9
2	71	157	59	138	90	4.52	7.4	0	4.1	1.51	1.03	2.7	58	2	2	2	1	1	1	45	3	33.3	5	7
2	65	163	73	130	101	10.25	5.4	0.88	4.77	1.27	0.89	3.51	76	1	2	1	1	1	1	0	1	65.6	1	0
2	74	161	68	139	80	3.24			4.64	3.65	0.75	2.68	55	1	2	2	1	1	2	14	3	20.6	5	6
2	60	160	80	120	80	4.6	4.8		5.56	1.03	2.12	3.24	63	3	1	1	2	1	1	0	1	66.3	1	0
1	65	171	90	120	80	4.03	5.6	0	3.95	1.73	0.79	2.55	95	1	2	1	1	1	2	23	2	116	4	6
2	73	167	63.5	104	63	5.68	5.1	0.61	4.47	2.31	1.22	2.53	70	1	2	1	1	1	2	21	2	123.4	4	2
1	71	168	58	119	73	7.23	6	0.19	2.47	1.29	0.61	1.46	99	4	2	2	2	2	2	128.5	2	78.6	5	9
1	79	150	62	158	77	5.21	5.2		2.02	0.82	0.69	1.18	111	1	2	1	1	2	2	10	3	31.6	5	4
1	67	175	79.5	161	97	7.76	4	0.33	4.48	2.1	1.22	2.59	162	3	2	1	2	1	2	139.5	2	76	5	14
2	79	163	67	120	80	6.39	5.3		4.3	1.67	1.36	2.53	93	4	2	1	2	1	1	6.5	3	152.1	4	4
1	65	167	89	163	89	6.35	4.6	0.19	4.7	1.4	0.9	3.44	104	1	2	1	1	1	1	6.5	2	98.7	3	3
1	63	180	90	114	70	5.55	5.5		3.25	3.72	0.65	1.36	113	1	2	2	2	1	2	94	2	108	5	5
2	56	163	75	135	102	10.71	6.1	0.43	3.43	2.14	0.87	1.94	66	2	2	2	2	2	1	51	2	37.5	4	3
1	63	175	85	143	80	6.77	5.1	0.53	1.89	1.48	0.64	0.71	79	3	2	1	2	1	1	6.5	2	171.7	4	4
1	42	180	82	130	80	5.44	5.7		6.01	2.12	1.13	4.31	75	4	2	1	2	1	2	0	1	62.2	1	0
2	78	147	59.5	100	46	3.99	4.7		2.86	1.13	1.39	1.2	66	3	2	2	2	1	1	11	3	153	3	7
2	64	164	64	151	74	5.79	6.1	0	2.96	1.1	1.12	1.54	58	2	2	1	2	1	1	6	2	62.6	3	1
2	42	165	68	124	73	3.35	5.1	0.17	3.08	1.61	1.15	1.56	70	3	1	1	1	1	1	0	2	110.3	1	0
1	67	160	70	176	78	6.32	10.6		3.6	2.02	1.03	2.12	63	1	2	2	1	1	1	10.5	3	38.5	5	5
1	53	170	70	138	77	6.36	4.6		3.63	1	1.24	2.22	71	4	1	1	1	1	2	7	3	20.3	5	3
2	63	165	66	158	81	2.29	7.2	0.16	3.9	1.64	1.23	2.29	54	1	2	2	1	1	1	78	2	111.4	5	9
2	47	155	60	106	57	3.37	5.5		3.26	1.23	1.11	1.72	49	1	1	1	1	1	1	5.5	2	154.8	4	3
1	69	167	56	110	65	4.13	7.5	0.1	3.33	1.27	0.96	2.03	68	3	2	2	2	1	2	23	2	40.8	5	5
1	67	165	73	175	110	8.82	6.3	0.2	4.59	1.88	0.92	3	84	1	2	1	1	2	1	77	2	137.3	5	9
2	60	167	61	134	71	3.81	6	0.23	4.1	1.47	1.35	2.29	68	3	1	2	2	1	1	0	1	68.6	1	0
2	73	163	81	147	86	9.43	8.1	0.68	4.51	1.88	0.86	3.02	82	2	2	2	2	1	1	17	2	165.1	3	2
1	71	162	68	147	80	4.73	5.8		2.84	1.82	0.86	1.56	72	3	2	2	2	1	1	0	1	67.5	1	0
1	57	155	71	151	99	4.77	8.1		4.42	2.95	1.18	2.39	107	2	2	2	2	1	2	4	3	42.4	3	1
1	74	175	60	142	84	4.92	5.7		3.98	1.28	1.17	2.53	93	4	2	1	1	1	1	0	4	128.5	1	0
1	65	175	78	152	97	5.97	5.7	0.23	3.37	1.54	0.78	2.06	69	4	2	1	1	1	2	4.5	2	87.8	3	3
2	57	165	82	130	58	4.72	5.3		3.43	1.2	1.15	1.93	77	4	1	1	1	1	1	0	1	160.5	1	0
1	52	178	65	121	86	7.39	8.5		4.66	0.59	1.44	3.15	88	4	1	2	1	1	2	26	2	73.6	4	7
2	72	158	66	180	80	7.8	5.6		4.28	1.13	1.74	2.26	75	3	2	2	2	1	1	4	2	17	3	3
1	55	162	69	103	70	4.26	4.8	0	2.74	1.11	1.09	1.28	63	3	2	1	2	1	2	13	2	88.2	5	5
1	56	162	96	103	73	7.68	4.8		2.84	1.21	0.95	1.58	84	3	2	1	2	1	2	13	2	96.9	5	5
1	56	173	62	122	96	6.43	5	0.2	4.21	1.17	1.3	2.61	85	2	2	1	2	1	2	5	3	51.4	3	3
1	75	175	88	160	70	6.26	6.7	0.25	5.37	2.09	1.21	3.58	74	2	2	2	2	1	1	60.5	2	49.8	5	7
1	70	168	72	111	64	8.47	9.7	0.27	2.48	1.02	0.85	1.3	77	3	2	2	2	1	2	46	2	75.8	5	7
2	62	170	75	140	95	5.79	4.3	0.18	2.5	0.91	1.14	1.13	59	4	2	1	1	1	1	0	2	73.1	1	0
1	65	172	82	134	78	4.15	5.5		3.63	1.12	1.64	1.82	85	4	2	1	1	1	1	26.5	2	36.2	4	4
1	76	178	73	123	77	5.63	5.3	0.93	2.42	0.66	1.26	1.25	73	4	2	1	2	1	1	2.5	2	5452.5	1	2
2	80	150	45	157	55	4.91	8.9		3.49	0.91	1.51	1.81	64	4	2	2	1	1	1	82	2	410.7	5	7
1	77	175	73	113	69	4.54	5.7		2.86	1.12	0.88	1.72	83	3	2	2	1	1	1	25	2	61.5	5	5
1	63	166	67	135	77	5.57	6.7	0.18	4.21	1.28	1.18	2.68	83	1	2	1	2	1	1	31.5	2	88.9	4	6
2	63	170	65	124	65	3.5	6		4.04	1.73	1.02	2.45	57	1	1	2	1	1	1	2.5	1	89.8	1	1
2	81	160	67	136	96	5.65	13		3.21	2.24	1.02	1.5	64	3	2	2	2	2	1	85	2	63.5	5	8
1	60	175	80	144	90	6.43	5.5		2.05	1.15	0.79	0.89	94	4	2	1	2	1	2	1	2	70.2	3	1
1	70	172	85	129	76	6.69	6.6	0.69	3.22	1.15	0.69	2.21	84	3	2	2	2	2	2	29	2	66.5	3	3
1	79	153	65	113	77	4.79	5	0.15	4.05	1.86	1.07	2.58	76	3	1	2	2	2	1	15.5	2	131.1	4	5
1	86	165	85	130	60	6.06	5	0.15	2.45	0.96	1.12	1.03	101	1	2	1	2	1	1	39.5	2	40.2	5	5
2	63	162	61	160	98	4.33	7.8	0.52	3.04	1.84	0.96	1.43	66	2	2	2	2	1	1	7.5	2	43.1	4	3
1	76	170	71	183	89	7.22	6.2		2.64	0.78	0.86	1.59	72	1	2	2	2	1	1	4	1	83.7	1	3
1	50	170	94	139	100	11.23	23.6	8.6	4.72	1.7	0.7	3.58	140	1	2	2	2	1	1	72	2	48	5	7
1	61	184	88	115	62	5.52	6.6		2.68	1.67	0.8	1.36	69	3	1	1	2	1	2	132	2	44.4	5	4
1	69	178	87	147	76	5.41	10.3	0.15	3.05	1.52	1.15	1.59	68	3	2	2	2	1	2	2	2	78.7	3	2
1	62	165	64	134	76	6.31	7.3	0.18	2.45	1.3	0.98	1.1	60	3	2	2	2	1	2	60	2	35.1	5	3
1	62	172	79	165	78	6.49	6						84	1	2	1	1	1	1	0	1	92.2	1	0
2	56	158	68	180	83	9.04	4.6	0.75	4.18	2.1	1.24	2.38	69	1	2	1	1	1	2	18	2	148.2	3	6
1	82	174	76.5	140	70	3.93	5.1		3.69	1.37	1.18	2.28	89	1	2	1	1	2	1	8	3	55.2	4	3
1	81	178	90	168	73	6.08	5.5		3.78	1.61	0.84	2.51	98	4	2	1	2	1	2	21.5	2	147	4	7
2	69	160	64	120	60	6.55	7.4		3.92	1.13	0.88	2.79	77	3	2	2	2	2	1	0	1	32.8	1	0
1	82	167	67	158	79	5.68	9.3		2.79	0.92	1.34	1.25	104	3	2	2	1	1	1	4	2	224.7	3	1
1	51	178	65	118	84	5.85	5		4.41	3.34	0.84	2.68	76	1	1	1	2	1	2	0	1	110.1	1	0
1	71	176	103	120	65	4.66	5.4		4.71	1.06	0.93	3.52	91	3	2	1	2	2	2	168	2	78.1	5	7
2	58	165	64	146	78	6.08	5		3.37	0.82	1.68	1.64	59	2	2	1	2	1	1	3.5	1	45	1	2
1	77	178	102	144	75	9.57	7.7		2.96	1.32	0.86	1.81	100	4	2	2	2	2	2	5	2	98.2	4	3
2	66	160	76	158	76	6.78	6.4		3.05	2.98	1.02	1.1	79	3	2	1	1	2	1	37.5	2	53.9	4	9
2	69	160	60	143	85	4.76	6.3	0.25	4.09	1.02	1.4	2.52	68	1	2	1	1	1	1	75	2	81.8	5	7
1	62	170	62	120	88	10.17	5.8	0.34	1.95	0.74	0.85	0.93	76	1	2	1	1	1	2	7.5	5	67.5	3	4
2	76	165	72	136	79	5.69	4.3	0.24	3.54	1.32	1.06	2.1	107	1	1	1	1	1	1	0	1	145.6	1	0
2	55	155	47	132	70	6.27	4.2		4.01	1.4	0.98	2.7	64	1	1	1	1	1	2	17	2	97	4	7
2	76	162	60	132	65	4.52	4.5		3.23	1.47	1.17	1.65	73	4	2	1	2	1	1	23.5	2	66	4	10
1	74	165	59	153	76	5.2	5.3	0.23	3.37	0.62	1.2	2.07	78	3	2	1	2	2	1	33.5	2	27.6	5	11
1	52	168	70	125	75	6.04	13.6	1.01	3.14	1.24	0.96	1.85	66	3	2	2	2	1	2	57	2	100.8	5	9
2	67	160	66	120	80	5.35	4.9		3.38	2.2	0.72	1.99	64	3	1	1	2	1	1	0	1	73.5	1	0
2	77	150	55.5	158	57	6.64	6		4.25	1.2	1.88	2.12	67	2	2	2	1	1	1	1.5	2	74.7	3	2
1	54	183	109	182	94	6.24	5.8	0.31	4.03	0.88	1.05	2.91	75	1	2	1	2	1	2	18	2	60.8	3	3
1	85	165	72	145	65	6.14	6.53	0.49	3.56	0.77	1.12	2.26	122	2	2	2	2	1	1	75	5	54	4	7
2	63	160	52	166	65	4.55	8.9		4.07	0.94	1.51	2.43	63	1	2	2	1	1	1	20	2	116.4	3	1
1	61	180	80	131	94	5.05	11.6		2.75	1.19	0.58	1.76	108	1	2	2	1	1	1	44	2	39.1	5	10
1	54	169	75	110	73	6.43	5.6		2.77	1.4	0.88	1.5	80	3	1	1	2	1	2	31.5	2	33.6	5	8
1	77	178	85	131	74	5.89	4.8	0.17	4.72	1.81	1.01	3.24	82	1	2	1	1	1	1	2.5	1	115.4	1	2
2	50	160	69	122	68	5.19	4.8		2.98	1.81	1.03	1.53	56	2	2	1	2	1	1	0	2	31.8	1	0
2	54	162	55	120	70	4.88	5.9	0.27	4.15	1.52	1.37	2.27	85	3	2	1	2	1	1	0	1	183.4	1	0
1	80	170	85	109	67	6.73	6.5	0.2	3.17	2.38	0.77	1.76	101	2	2	2	2	1	1	66	2	135.1	5	5
1	40	172	74	120	80	4.51	5		5.03	1.88	1.22	3.3	86	1	1	1	1	1	1	2.5	1	83.6	1	1
1	82	165	65	140	74	5.56	5.4	0.14	2.91	0.96	1	1.73	90	4	2	1	1	1	1	23	1	121.8	5	6
1	85	162	61	143	60	5.4	9.1	0.28	3.03	1.19	0.69	1.79	112	4	2	2	1	1	2	34.5	2	721	5	8
1	51	175	92	126	72	5.26	4.3	0.16	2.04	1.94	0.61	1.03	133	3	2	1	2	2	1	10.5	2	22.1	3	3
1	85	162	52	129	71	4.69	5.3		2.83	1.9	1.17	1.05	90	3	2	1	2	1	1	6.5	3	98.4	5	3
1	57	179	85	158	90	5.13	6.1	0.8	3.17	1.41	0.73	1.89	86	1	2	1	1	1	2	8.5	2	98.3	5	5
2	66	152	69	160	80	9.24	4.9	1.15	3.94	2.49	1.15	2.24	84	2	2	2	2	1	1	14.5	2	92.9	4	6
2	61	163	59	142	82	4.16	4.6	0.61	3.91	1.78	1.02	2.1	85	1	2	1	1	1	1	0	1	101.1	1	0
1	72	172	75	120	64	5.49	4.3		4.15	0.89	0.91	3.21	65	4	1	1	1	1	1	198	2	77.2	5	8
2	64	150	65	130	70	5.32	8.7		3.53	1.23	0.99	2.21	49	4	1	2	2	1	1	22.5	4	153.7	4	4
1	79	170	89	155	77	5.39	4.7		3.66	1.92	0.84	2.36	121	3	2	1	2	1	1	4.5	2	68	4	3
1	71	168	70	155	90	4.99	8	0	3.08	0.65	1.47	1.65	62	1	2	2	1	1	1	27	2	75.4	3	4
2	59	160	70	120	80	7.92	6.5	0	5.52	2.19	1.29	3.7	60	2	1	1	2	2	1	0	1	62.8	1	0
2	80	166	60	130	80	4.17	5.8		3.66	1.44	1.23	1.96	84	3	2	1	2	1	1	3	3	68	3	1
1	72	174	83	113	76	5.75	5.2	0.3	3.13	2.3	0.89	1.32	67	1	2	1	2	2	1	126	4	64.4	4	5
1	85	168	62	146	79	4.34	4.7		3.56	0.5	1.73	1.87	62	1	2	1	2	1	1	3	2	37.2	3	1
1	70	170	55	123	74	6.35	7.4	0.47	3.28	0.94	0.84	2.22	69	1	1	2	1	1	1	80.5	5	136.3	5	10
1	62	174	88	138	80	5.1	5.2	0	3.5	1.83	0.79	2.35	90	1	1	1	1	1	2	0	1	76.8	1	0
1	63	165	75	125	78	7.27	5.2	1.65	4.33	1.6	0.76	2.94	81	1	1	1	1	1	2	53	2	53.5	5	6
2	78	158	54	136	68	5.05	7.2	0	3.73	3.33	0.86	2.04	53	3	2	2	2	1	1	1	3	115.4	3	1
1	56	181	84	132	78	8.79	4.7	0.97	4.03	1.82	1.03	2.67	96	1	1	1	1	1	2	10	2	44.4	3	3
1	75	170	73	131	79	4.73		0.2	2.71	0.8	0.75	1.71	76	3	2	1	2	1	1	8.5	2	51.8	4	5
2	64	148	55	182	84	5.91	5.1	0	4.72	1.9	1.09	3.06	115	1	2	1	1	1	1	2	1	106.9	1	2
1	67	173	71.5	124	77	5.34	4.7		4.8	2.28	0.84	3.32	69	1	1	1	1	1	1	7	1	90.8	1	5
2	56	158	63.5	126	80	6.09	11	0.27	5.3	2.69	1.05	3.37	70	4	2	2	1	1	1	0	1	115.7	1	0
2	77	155	68	144	55	4.81	6.6	0	1.87	1.6	0.73	0.73	103	3	2	2	1	1	1	114	2	181	5	3
1	86	170	59	137	79	7.6	14.9		5.32	2.76	1.03	3.37	85	1	1	2	1	1	2	15	2	107.1	4	5
2	61	150	57	148	94	5.7	6	0.1	4.82	0.93	1.83	2.96	70	1	2	1	1	1	1	20	2	241.1	3	1
1	35	168	65	125	79	6.7	9.1		4.46	2.17	0.91	2.93	64	1	1	2	2	1	2	2	2	51.3	3	2
1	83	164	55	160	70	4.19	7.2	3.9	3.51	0.69	1.52	1.79	127	3	2	2	2	1	2	100.5	5	33.3	5	11
1	60	175	77	107	69	7.49	6.5		3.23	1.55	1	1.73	71	2	2	1	2	1	1	22.5	2	87	5	8
2	61	163	65	112	67	5.08	5.4		4.27	0.85	1.44	2.73	56	2	1	1	2	1	1	0	1	66	1	0
1	63	185	94	147	75	7.74	5.3	0.17	3.53	1.68	1.23	1.9	91	1	2	2	1	1	2	1.5	1	44.9	1	1
1	63	171	74	189	99	4.55	6.3	0.54	3.28	1.86	0.74	1.75	93	3	2	2	2	1	1	94	2	93.5	5	10
2	80	153	57	143	79	6.06	3.9	0.25						3	2	1	2	1	1	0	1	51.7	1	0
1	47	170	83	122	72	7.96	5.9		5.37	1.82	0.88	3.91	73	1	1	1	1	1	2	102	3	33.8	4	7
2	70	158	75	167	88	4.42	5.2	0.15	2.96	2.85	1.08	1.48	57	1	2	2	1	1	1	1.5	1	54.8	1	1
1	54	177	90	146	86	7.26	5.5	0.28	3.15	8.61	0.64	0.85	84	3	2	1	2	1	2	1.5	2	73.4	3	2
1	64	173	75	124	72	8.45	5.7	0.26	3.63	2.16	0.94	2.18	83	1	1	1	1	1	1	6.5	1	33.5	1	2
1	56	170	70	120	75	5.92	5.2		2.25	2.33	0.79	0.9	71	3	2	1	1	1	2	12	3	58.7	4	5
2	75	156	46	152	80	4.42	9.7		5.11	1.41	1.39	3.48	77	2	2	2	2	1	1	77	5	96.5	4	10
1	63	170	74	145	88	6.19	4.9	0.3	3.24	1.75	0.85	1.87	86	1	2	1	1	1	2	16	2	76.7	3	2
2	45	166	64	128	68	6.12	4.7		3.62	0.95	1.27	2.18	66	1	2	1	1	1	1	1.5	1	139.6	1	1
1	45	176	87	107	70	5.91	4.7	0.14	3.7	1.27	0.96	2.45	89	1	1	1	1	1	2	5.5	3	95.5	3	2
1	66	166	81.5	136	91	3.68	6.1	0.25	4.45	2.34	0.79	2.7	87	1	2	1	1	1	1	17	2	61.5	5	5
1	65	172	65	165	87	6.19	5	0.12	4.23	1.65	1.06	2.65	92	1	2	1	1	1	2	20.5	2	110.8	4	4
2	60	155	63	148	88	5.26	5.3	1.29	4.76	3.14	1.06	2.77	74	1	2	1	1	1	1	0	1	375.4	1	0
2	80	154	62	122	65	7.48	9.5	0.2	4.1	1.73	1	2.68	75	1	2	2	1	1	1	34	5	87.4	5	5
2	69	160	59	105	68	5.13	4.6		5.12	2.91	1.19	3.25	69	1	1	1	1	1	1	1.5	1	63.7	1	1
1	62	170	70	135	80	4.7	5	0	3.91	0.79	1.6	2.26	77	1	2	1	1	1	1	54.5	2	144.8	5	9
2	76	156	65	144	70	6.42	15	0.81	4.73	2.27	1.02	3.03	67	1	2	2	2	1	1	9.5	3	165	3	3
1	86	174	72	155	61	4.86	5.5	0.25	4.12	1.31	1.1	2.64	118	1	2	1	1	1	1	23	3	23.7	4	5
1	53	176	71	120	79	6.26	4.7	0	2.49	2.07	1.01	0.97	63	1	2	1	2	1	2	48	3	55.4	5	8
1	68	169	80	158	88	7.2	5.2	0.2	3.36	1.08	1.04	2.18	86	3	2	2	2	1	1	201	2	51.4	5	6
1	62	180	86	139	75	5.32	6.7	0.1	2.63	1.08	0.94	1.31	68	1	2	1	2	1	2	26.5	2	53.7	4	7
1	55	173	96	130	65	6.82	9.5	0.1	2.55	2.41	0.81	1.18	75	1	2	2	1	1	1	10.5	2	62.7	3	3
1	64	160	66	180	95	6.76	6.3	0.1	3.25	1.35	1.11	1.74	104	2	2	2	2	1	2	95	3	64.1	5	9
1	69	174	83	127	63	6.13	7.8	0.3	5.83	1.48	0.91	4.43	117	1	1	2	1	1	1	129	3	101.1	5	7
1	59	170	76	120	76	7.86	7.3		3.05	1.37	1.04	1.72	71	1	1	2	1	1	1	75	2	35.6	5	8
1	59	181	80	166	85	7.64	8.8		2.76	3.19	0.74	1.03	58	4	2	2	2	1	2	9.5	2	72	3	4
1	70	176	90	119	70	5.55	9.3	0.37	2.51	1.08	0.7	1.47	80	3	1	2	2	1	1	0	2	22.8	5	0
1	69	161	68	147	79	5.66	9.1	0.55	3.96	1.27	1.17	2.55	60	1	2	2	1	1	1	3.5	2	35.2	1	4
1	79	170	62	169	58	4.6	6.5		2.9	0.81	1.36	1.38	80	4	2	1	1	2	1	20	2	155.8	4	4
1	44	177	86	142	103	5.78	5.2	0.75	4.49	4.74	0.84	1.87	93	1	2	1	1	1	2	27.5	3	82.1	4	5
2	57	164	75	126	72	5.3	6	0.26	3.11	1.73	0.92	1.65	77	3	2	1	2	1	1	0	1	68.8	1	0
1	80	160	65	154	80	6.04	5.3	0.19	3.66	2	1.16	2.17	118	1	2	1	1	1	1	24	3	83.8	4	6
1	65	167	75	135	65	6.78	5.3		2.85	1.3	1.03	1.44	68	3	2	1	2	1		4	1	52.4	1	4
1	67	161	61	146	81	3.93	5.3	0.29	3.34	1.98	1.06	1.77	68	4	2	1	1	1	2	74	3	111.2	5	5
2	59	158	67	144	66	5.02	5.4	0.24	3.85	1.37	1.39	2.18	73	4	2	1	2	1	1	0	1	86.6	1	0
2	77	160	68	142	68	4.39	10.1	0.14	4.49	0.97	1.5	2.77	62	3	2	2	2	1	1	22	2	74.1	4	5
1	63	172	68	133	82	7.35	6.1	0.29	2.58	0.69	1.27	1.22	70	3	2	1	2	1	2	2	2	41	3	2
1	60	168.6	70	156	72	5.71	7.4	0.19	2.96	1.07	0.95	1.58	55	3	2	2	2	1	2	9	2	119.8	5	2
1	57	170	71	142	75	8.07	7.4		3.72	1.23	1.2	2.22	79	3	2	2	1	1	2	18	2	71.6	5	6
2	83	158	65	132	64	7.94	5.1		3.42	1.5	1.49	1.49	69	4	2	1	1	1	1	40	3	126.4	5	3
1	62	168	77	132	66	8.31	5.5	0.28	3.31	1.57	1.11	1.7	85	3	2	1	1	2	2	8	3	66.3	3	4
1	63	168	71	134	69	4.19	15.4	0.13	4.03	3.76	0.74	2.14	80	3	2	2	2	2	2	36	2	58.2	4	3
2	72	160	65	155	93	3.61	8.2	0.55	4.03	1.92	1.23	2.29	76	2	2	2	2	1	1	1.5	1	63.5	1	1
2	68	158	58	147	85	5.66	5.3	0.14	3.03	1.51	0.97	1.77	52	1	2	1	1	1	1	1.5	1	120.3	1	1
2	75	167	65	119	77	7.83	5.8	0.18	3.51	2.84	1.04	1.73	74	4	2	1	2	1	1	3.5	2	98.4	3	2
1	49	178	92	122	80	5.73	6.9	0.16	3.3	1.63	0.76	2.06	89	4	1	1	2	1	2	57.5	2	58.1	4	3
1	53	168	82	132	80	5.9	13.5	0.9	3.42	1.01	0.74	2.41	74	1	2	2	1	1	1	29.5	3	50.1	3	3
1	57	175	88	148	70	9.43	5.4		3.26	0.71	1.22	1.9	122	3	2	1	2	2	2	12	2	120.1	5	2
1	76	170	58.6	127	85	4.39	4.9		3.2	0.57	1.26	1.96	81	4	1	1	1	1	1	0.5	2	79.7	3	2
1	70	162	72	127	72	9.36	12.8	0.4	2.63	2.18	0.91	0.95	100	3	2	2	2	1	2	5.5	2	38.2	3	3
2	73	155	63	169	81	10	6.3		3.98	0.79	1.65	2.13	75	2	2	1	1	1	1	64	2	29.8	5	4
1	60	171	68	125	70	5.92	5.2	0.14	5.15	1.62	1.28	3.55	81	1	1	1	1	1	2	5	3	31.5	4	3
1	52	170	84	166	99	10.15	5.7	0.78	4.13	2.67	0.76	2.41	56	1	2	2	1	1	2	120	2	20.8	5	4
2	61	160	59	142	74	5.29	5.6	0.22	4.83	2.66	0.99	3.15	66	1	2	1	2	1	1	29.5	2	101.5	4	4
1	47	168	77	145	90	6.22	5.8	0.5	4.57	1.41	0.87	3.23	88	1	2	2	1	1	1	21	3	118.4	3	3
1	67	160	57.5	130	80	7.78	7.2	0.26	2.93	0.94	1.01	1.75	93	1	2	2	1	1	1	9	2	67.9	3	5
2	63	160	60	126	66	4.1	5.2		4.04	0.74	1.38	2.41	69	3	2	1	2	1	1	10	3	81.9	4	2
1	54	174	99	150	110	6.89	7.9		2.54	2.01	0.81	1.1	74	1	2	2	1	2	2	32.5	3	32.4	4	7
1	66	165	70	116	71	6.58	3.6		3.33	1.76	0.88	1.87	84	1	2	1	1	2	2	14	3	34.3	4	4
1	72	178	92	140	68	7.55	6.8	0.25	4.85	1.56	0.97	3.32	75	2	2	1	2	1	2	65.5	2	57.3	5	9
2	58	156	49	116	59	6.37	6.7	0.39	3.49	1.12	1.13	2.03	59	1	2	2	1	1	1	70	2	142.4	5	9
1	80	170	59	148	78	9.04	5.7	1.12	2.26	0.74	0.92	1.08	97	1	2	1	1	1	2	3	2	65.5	3	1
1	65	170	66	145	78	6.56	4.2	0.25	2.58	0.93	0.93	1.35	87	1	2	1	1	1	2	10	2	44.7	5	4
1	61	173	94	134	62	8.64	7.2	0.12	3.97	1.51	0.98	2.48	236	3	2	2	2	1	1	8	2	73.2	5	3
1	57	172	73	142	88	7.72	15.6	0.39	4.29	2.28	0.89	2.65	55	3	2	2	2	1	2	56.5	2	102.1	5	5
2	59	160	76.9	130	80	7.74	6.5	0.35	4.45	2.53	1.18	2.44	65	1	2	1	1	1	1	3	2	45.1	3	1
2	82	170	68	141	78	7.34	8.6		3.79	2.19	0.82	2.14	70	3	2	2	2	1	1	33	2	37.4	5	7
2	54	158	72	120	80	6.92	7.8	0.89	4.27	2.69	1.02	2.41	65	1	1	2	1	1	1	0	1	244.7	1	0
2	66	157	60	129	70	3.88	8.4	0.27	5.3	1.25	1.46	3.66	76	1	1	2	2	1	1	24	3	69	4	5
1	53	178	89	119	71	6.54	4.6		3.23	1.05	0.79	2.13	101	1	1	1	1	1	2	0	1	81.3	1	0
2	68	155	55	131	65	4.4	11.6		3.23	1.17	1.05	1.75	78	2	2	2	1	2	1	4	2	83.6	4	3
2	77	160	68	174	90	9.29	21.3	0.37	3.43	2.09	0.98	1.78	71	1	2	2	1	2	1	24	2	198.4	5	5
1	51	185	77	178	108	9.24	5.8	0.17	2.33	0.64	1.08	1.03	70	1	2	1	1	1	2	0	1	46.6	1	0
2	84	155	63	189	77	4.95	7.1		4.82	1.59	1.51	2.94	76	1	2	2	1	1	1	22	2	87	5	6
1	62	169	76	160	90	6.17			4.33	1.55	1.08	2.79	77	1	2	2	1	1	2	49.5	2	35.7	4	5
1	74	165	65.5	120	80	7.12	5	0.19	3.6	1.81	0.89	2.31	75	1	2	1	1	1	1	5	3	52.8	3	2
2	77	155	45	108	61	9.91	7.3	2.92	3.65	1.25	0.75	2.43	72	1	1	2	1	1	1	34	5	52.4	4	4
1	77	161	72	140	81	11.81	6.5	12.8	3.43	1.6	0.73	2.06	88	3	2	1	2	1	1	0	1	29.8	1	0
2						4.99	7.5		3.78	1.2	1.17	2.37	56		1	2						157.9
1	72	168	75	150	80	6.74	6.2	0.73	3.63	1.04	1.18	2.18	77	3	2	2	2	1	1	5.5	1	64.7	1	4
1	60	175	90	134	85	8.94	9.4	0.15	2.48	1.05	0.69	1.42	67	1	1	2	1	1	2	33.5	2	49.4	4	2
1	57	163	82	141	85	8.92	10.5	0.34	3.42	1.81	0.77	2.23	75	1	2	2	1	1	1	45	2	69.5	3	9
1	57	175	76	150	83	4.06	4.9		3.23	0.67	1.78	1.31	91	2	2	2	1	1	1	1.5	1	40.4	1	1
2	66	170	78	141	89	7.78	5.3	0.16	2.75	1.42	1.03	1.25	113	3	2	1	2	1	2	1	2	35.6	1	1
2	87	154	45	125	62	3.48	5.8	0.18	3.32	0.94	1.33	1.74	72	1	1	2	1	1	1	15	3	907.7	3	3
2	78	165	75	158	72	6.89	12.7		3.19	1.45	1.02	1.72	67	1	2	2	1	1	1	5.5	2	99	4	2
1	67	175	84	139	78	6.78	9.5		2.72	1.34	0.92	1.49	80	1	2	2	1	1	2	152	2	42.4	5	10
2	70	161	67	127	90	8.31	5	0.24	3.45	3.18	0.93	1.58	76	1	2	1	2	1	1	3	1	123	1	2
1	80	170	86	175	80	8.81			2.94	2.46	0.78	1.68	117	1	2	2	1	1	2	86	2	82.2	5	6
1	72	170	69	112	63				4.58	1.23	1.21	2.97	65	3	2	1	1	2	1	45	2	37.9	5	8
1	64	170	73	146	90	5.33	7.4	0	4.19	1.66	1.2	2.51	101	3	2	2	2	1	1	32	2	75.2	3	6
1	46	178	96	155	96	6.8	6.7	0.15	3.08	1.45	0.83	1.77	74	3	2	1	2	1	1	85	3	42.8	5	9
1	61	169	73	144	96	12.03	9.9		5.31	2.95	1.24	3.16	90	1	2	2	2	1	2	1.5	1	31.5	1	1
1	60	165	68	120	79	6.04	5.3	0.1	3.2	2.52	0.86	1.53	74	3	1	1	2	1	1	32.5	2	50.7	5	3
2	67	163	60	131	49	6.95	5.2	0.19	3.58	1.66	1.01	2.18	64	1	1	1	1	1	1	10	1	84.3	3	1
1	54	180	85	127	78	7.61	7.7	0.26	3.39	1.69	0.81	1.93	83	3	2	2	2	1	2	45	2	59.9	4	5
2	62	160	60	145	70	9.07	6.9		5.78	1.92	1.02	4.15	74	1	2	1	1	1	1	14.5	2	51.8	3	2
2	63	155	60	135	80	6.68	5		4.85	1.42	1.48	3.11	70	1	2	1	1	1	1	6	1	131.4	3	3
2	79	155	52	164	82	4.31	8		2.77	1.29	1.11	1.25	99	1	2	2	1	1	1	15	2	41.5	4	3
1	59	168	64	155	87	5.42	7.7		3.86	1.71	1.02	2.41	52	3	2	2	2	1	1	42.5	2	77.3	4	5
2	79	145	35	139	50	3.01	6.2	0.13	5.32	0.82	2.08	3.31	69	1	2	1	2	1	1	32	2	76.2	3	2
2	75	151	55	150	70	6.32	4.2		3.95	2.21	1.47	1.92	74	4	2	2	2	1	1	15	2	154.9	4	3
1	62	174	80	148	75	10.6	7.5		3.69	1.06	1.24	2.24	76	4	2	2	1	1	2	9	2	90.6	4	3
2	68	152	61	130	80	5.31	4.9		3.97	1.46	1.05	2.45	69	1	2	1	2	2	1	0	1	36.9	1	0
1	77	173	83	128	80	4.07	4.7		4.09	1.56	0.99	2.59	102	1	1	1	1	1	1	1	1	58.4	1	1
2	59	160	49	172	103	4.63	5.3	0.13	3.11	1.32	1.31	1.38	97	3	2	1	2	1	1	44	2	189.2	5	4
1	54	173	71	142	93	7.98	5.1	0.2	5.45	3.02	0.87	3.68	82	1	2	1	2	2	2	12	3	32.7	3	1
2	67	150	60	142	70	6.56	5.5	0.36	3.81	3.9	0.93	1.58	59	3	2	1	2	1	1	27.5	2	142.2	4	4
2	40	168	59	123	80	5.28	4.1		4.63	2.05	1.63	2.39	81	1	1	1	1	1	1	0	1	65.4	1	0
2	75	158	41	135	83	4.01	4.9	0.16	2.99	1.06	1.2	1.6	53	1	1	1	1	1	2	5.5	3	543.1	3	2
2	65	157	75.5	155	85	4.24	4.8	0.18	3.63	1.64	1.06	2.11	59	1	2	1	1	1	1	0	1	95.8	1	0
2	68	166	62	136	64	4.44	6		4.59	2.79	1.54	2.31	72	3	2	1	2	1	1	2.5	1	51.4	1	2
1							找不到临床资料		3.11	0.91	0.92	2.02	76		1	1						74.5
2	65	170	77	137	80	5.52	6.8		3.02	2.3	0.87	1.34	85	4	2	2	1	1	1	24	2	62.6	5	5
2	66	158	73	120	80	5.08	4.6		4.83	0.94	1.39	3.21	61	3	1	2	2	1	1	0	1	104.4	1	0
1	71	171	20	141	71	8.8			4.53	1.13	0.99	3.17	81	1	2	1	1	1	1	53	4	46.2	4	3
1	53	170	78	150	90	7.89	11.8		3.56	1.38	0.72	2.45	68	1	2	2	1	1	2	77.5	2	117	5	11
1	86	165	83	153	72	5.67	7.2	0	3.4	2.08	1.27	1.68	114	3	2	2	2	1	1	8.5	2	76.8	1	3
1	50	175	72	95	53	7.15	11	1.67	3.52	1.31	0.91	2.23	62	1	1	2	1	1	2	43	4	58.5	5	6
2	73	162	73	149	86	8.07	6.5	0.8	3.47	2.15	0.89	1.82	62	3	2	1	2	2	1	12.5	3	95.7	4	6
1	56	170	75	135	80	4.14	5	0.14	2.94	2.28	0.87	1.31	77	2	2	1	1	1	1	11	3	36.3	3	2
1	74	163	64	133	78	17.12	6.2	0.3	3.7	1.51	1.41	1.96	101	2	2	1	2	1	1	37	2	33.8	5	8
1	69	173	70	134	82	6.03	14	0.23	2.93	1.6	0.88	1.64	114	4	2	2	1	1	1	123	4	49.6	5	7
2	77	162	65	181	101	8.03	10.5		4.64	3.93	0.94	2.72	86	4	2	2	2	1	1	103	3	38.8	5	9
1	56	174	78	142	78	12.1	7.7	0.27	3.1	2.91	0.77	1.59	86	2	2	2	2	1	2	18.5	3	55.4	4	6
1	82	171	71	171	114	4.28	5.8	0.11	3.51	1.15	1.52	1.84	90	3	2	1	2	1	1	7	3	24.7	3	2
1						6.68	6.2	0.15	3.85	1.26	0.96	2.51	77		1	1						90.7
1	51	174	76	142	77	8.93	6.7		4.98	2.12	0.89	3.13	86	1	2	1	1	1	2	62	3	48.5	5	4
1	68	172	86	142	86	7.05	4.3	0.71	3.94	1.34	1.15	2.4	109	1	2	1	1	1	2	1	1	98.1	1	1
1	53	174	88	124	80	7.03	8.4		3.78	4.89	0.86	1.32	63	1	2	2	1	1	1	19	2	69.3	4	3
1	64	169	74	146	80	9.29	5.3	0.17	3.34	1.91	0.7	1.81	85	1	2	1	2	1	1	2.5	1	25.1	4	2
1	65	172	90	149	83	4.78	6.3		2.04	1.23	0.8	0.83	86	4	2	1	2	1	2	31.5	3	41.7	5	7
1	43	160	69	120	80	5.42	5.7	0.2	4.09	3.03	0.78	2.21	77	2	1	1	2	1	1	7	4	34.7	4	2
1	67	166	73	135	80	4.4	6.7		2.79	1.06	0.99	1.38	77	2	2	2	2	2	2	44.5	2	67.8	5	4
1	54	170	105	134	80	4.64	7.9		4.2	0.84	1.34	2.66	85	2	2	2	1	2	2	25.5	2	39.5	5	9
1	64	170	60	123	83	7.86	5.5	0.22	2.94	1.15	0.95	1.56	143	1	1	1	2	1	2	0	1	32	1	0
1	65	172	83	167	91	6.79	6.3	0.18	3.71	2.61	0.91	1.97	107	2	2	1	2	1	2	63	2	86.8	5	6
1	56	178	80	152	86	6.41	5.1		4.76	3.75	0.88	2.61	96	1	2	1	1	1	2	5.5	2	83.7	3	3
2	58	159	65	140	80	5.9	7.2		4.94	0.88	1.54	3.26	71	4	2	2	2	1	1	0	1	64.6	1	0
1	54	160	68	135	91	5.5	4.6	0.14	3.12	1.47	0.89	1.79	84	1	2	1	1	1	2	84	2	36.1	5	6
1	33	179	100	122	93	12.67	7.9	0.57	5.62	2.46	0.96	3.8	89	1	2	2	1	1	2	0	1	50.2	1	0
2	84	155	66	150	68	6.29	7.9	0.34	2.69	1.13	0.89	1.38	139	1	2	2	1	1	2	74	2	58.1	5	5
2	84	155	57	127	63	7.56	5.1		3.27	1.02	1.04	2.09	94	1	1	1	1	1	1	1	1	64.6	1	1
1	74	167	75	140	81	6.37	4.7	0.16	3.01	1.28	1.06	1.6	92	4	2	1	2	1	1	1	1	42.1	1	1
1	82	160	72	149	75	5.95	4.4		3.23	1.69	1.19	1.57	62	4	2	2	2	2	1	16	2	68.8	5	7
1	51	170	77	130	80	5.35	12		2.97	2.98	1.16	1.09	85	1	1	2	2	1	1	50	3	41.5	5	5
1	84	168	67	150	64	6.98	10	0.11	4.17	1.24	0.87	2.84	106	4	2	2	2	2	1	69	5	51.3	5	8
2	58	157	56	118	79	5.92	7.1	0.32	4.01	2.84	0.94	2.21	79	2	1	2	2	1	1	0	1	76.7	1	0
1	75	170	71	148	75	7.2	4.8		3.19	1.74	1.05	1.69	107	1	2	1	1	1	1	3	2	91	3	2
2	62	171	62	125	80	4.91	4.9		4.52	1.69	1.1	2.88	57	1	1	1	1	1	2	0	1	72.9	1	0
1	64	163	80	138	86	6.41	5.7	0.25	2.9	1.19	0.72	1.83	76	1	2	1	1	1	2	7.5	1	23.5	1	3
1	52	173	76	150	96	5.84	9.4	0.32	4.96	3.11	0.82	3.26	78	1	2	2	1	1	1	12	2	42.6	4	5
1	80	173	73	140	76	5.75	5.1		3.29	0.87	1.16	1.89	89	1	2	1	1	1	1	18.5	2	130.1	4	3
1	65	162	65	137	76	7.89	7.1	0	3.15	4.45	0.59	1.19	85	1	2	2	1	1	2	38.5	2	51.3	4	9
2	64	162	62	137	77	5.57	6.8		3.07	1.35	1.08	1.56	85	1	2	1	1	1	1	19	2	57.8	4	4
1	56	166	66	143	79	5.93	6.5		3.38	1.97	1.26	1.51	78	3	2	1	2	1	2	38	2	26.5	4	5
1	65	170	82	134	86	7.23	8.9		5.14	2.07	1.05	3.39	93	1	2	2	2	1	2	78	2	38.9	5	14
1	63	172	78	120	80	10.7	10		2.72	0.79	0.92	1.63	100	1	2	2	1	1	1	152	2	40.4	5	7
1	77	168	70	115	75	8.15	5.2		3.61	1.01	1.31	2.03	94	1	2	1	1	1	1	34	3	64	4	4
2	68	160	60	115	70	9.06	5.5		3.9	1.64	0.97	2.42	74	1	1	1	1	1	1	20	3	75.3	4	3
1	71	170	66	141	71	6.24	10.9	0.14	3.15	1.43	0.88	1.8	80	1	2	2	1	1	1	11	2	48.1	4	3
1	61	169	82.8	109	73	6.68	5.8	0.1	2.31	2.4	0.8	0.98	78	4	1	1	2	1	2	11.5	3	23.9	5	5
1	76	176	79	150	90	9.11	7	0.27	2.59	2.52	0.79	1.16	83	1	2	2	1	1	1	2	3	21.4	3	2
1	51	165	65	128	90	5.79	14	0.16	4.03	3.25	0.78	2.38	68	4	2	2	2	1	2	52	2	82.6	5	10
1	53	171	95	106	68	7.61	7.1		4.24	3.43	0.93	2.27	81	4	1	2	2	1	2	17	3	105.8	4	2
1	77	170	70	136	97	7.91	5.8	0.22	3.91	1.53	1.07	2.34	96	1	2	1	2	1	1	18	2	52.4	5	4
1	62	176	70	149	97	8.75	7.5	0.24	4.55	5.57	0.84	2.22	96	3	2	2	2	1	2	16.5	2	69.4	3	4
2	43	164	55	90	56	3.39	4.1		3.48	0.94	1.31	1.91	49	2	1	1	2	1	1	16	2	77.7	4	1
2	69	155	64	147	64	8.07	6.1		4.08	2.31	0.91	2.3	71	2	2	1	2	1	2	52.5	2	84.8	5	8
1	56	176	94	132	66	6.18	5.3		2.68	1.36	0.64	1.5	101	1	2	1	1	1	2	0.5	2	34.9	5	1
1	58	176	90	147	64	4.33	7.2	1.17	2.44	1.51	0.6	1.32	83	4	2	2	2	1	2	22	2	58.5	5	3
2	66	160	55	85	51	6.18	12.6	0.33	3.02	1.5	0.84	1.64	52	1	2	2	1	2	1	37	4	102	5	7
1	74	170	62	156	93	5.22	5.2		3.23	1.4	0.96	1.82	87	1	2	1	1	1	2	26.5	3	98.2	4	9
1	78	165	60	160	80	6.34	11.2		2.95	0.76	1.05	1.74	71	1	2	2	1	1	1	47	2	73.8	3	5
1	78	168	80	147	75	5	6		3.4	1.62	1.13	1.83	84	1	2	2	1	1	1	46	2	47.9	4	3
1	62	171	82	156	88	6.13	7.1	0.15	2.38	1.12	0.84	1.12	67	4	2	2	2	1	1	9.5	2	20.4	4	2
2	63	150	58	142	92	4.9	4.4		4.77	3.71	1.06	2.22	76	4	2	1	2	1	1	4	1	120.2	1	4
2	67	162	60	140	69	3.98	4.7		2.73	2.45	0.77	1.21	72	1	2	1	1	1	1	0	1	31.9	1	0
2	65	159	61	112	70	3.39	7.1		4.66	3.46	0.93	2.63	71	4	2	2	2	1	1	0.5	1	44	1	1
1	81	170	67.5	188	70	6.19	8.8	0.49	3.03	1.41	1.24	1.38	105	4	2	2	2	1	1	32	2	114.4	5	8
1	80	173	75	160	80	5.05	5.8		3.9	0.83	1.52	2.2	77	1	2	1	1	1	2	21	2	57.9	3	2
1	63	171	79	130	80	8.3	4.8		3.48	2.03	1	1.93	82	1	1	1	1	2	1	17.5	2	20.1	5	7
1	50	180	74	105	72	8.13	6.9	0.31	3.76	3.74	0.77	1.83	100	4	2	2	2	1	2	25	2	18.8	4	8
1	77	172	72	150	80	7.76	7.5		3.85	1.34	1.23	2.15	133	1	2	2	1	1	2	25	2	54	5	9
2	64	158	59	127	75	5.87	5.4		4.47	2.12	1.13	2.63	63	3	1	1	2	1	1	2.5	1	149.1	1	1
2	75	150	52	149	54	5.04	4.9	0.14	2.84	1.42	1.09	1.39	78	4	2	1	2	1	1	6	2	59.3	5	5
1	71	170	74	162	77	7.19	7.9	0.16	3.99	1.15	1.37	2.41	82	4	2	2	2	2	1	3	1	33.1	1	3
1	46	168	70	116	83	7.5	5.7		3.46	1.74	0.84	2.07	60	4	1	1	1	1	2	8	2	90.7	3	1
2	83	158	58	131	69				3.29	1.04	1.24	1.74	64	4	2	1	2	1	1	3	3	41.2	3	1
2	65	160	55	140	100				4.19	2.43	0.94	2.49	54	4	2	1	2	1	1	33	2	81.9	4	3
1	76	170	76	167	71				3.87	1.72	0.92	2.38	116	4	2	2	2	1	1	14	2	133.3	3	4
1	77	160	59	115	65	4.81	8.3	0.16	4.87	1.76	0.84	3.51	139	4	2	2	2	1	1	70	2	78	5	8
2	77	156	59	135	59				2.79	1.97	0.94	1.34	75	1	2	1	1	1	2	47	2	70.6	5	7
2	64	162	70	133	80				3.13	1.02	1.05	1.84	64	3	2	1	2	2	1	128	3	58.8	5	4
2	49	157	87	120	70				5.21	1.61	0.94	3.66	49	1	1	2	1	1	1	28	2	107.3	5	6
2	84	150	52	164	76				4.15	1.53	1.02	2.67	90	4	2	2	2	1	1	12	3	64.8	4	1
1	74	168	78	135	61				3.01	1.69	0.94	1.53	87	1	2	1	1	1	1	5.5	1	113.7	1	5
1	74	163	68	142	75	7.01	5.3	0.23	2.8	1.13	1.18	1.21	78	1	2	2	1	1	1	59	2	69	5	9
2	61	155	79	140	74	7.25	5.2		4.44	1.68	1.47	2.47	75	1	2	1	2	1	1	19	2	34.5	4	7
2	83	163	61	136	80	4.41	6.1		2.45	1.39	0.78	1.15	86	4	1	1	2	1	1	5	3	322.8	3	5
1	63	166	71	123	61	6.46	7	0.18	3.53	2.8	0.9	1.93	77	4	2	1	2	1	1	0	1	74.8	1	0
1	62	178	73	135	88	5.37	7.1		3.14	3.26	0.7	1.49	78	4	2	2	2	1	1	26	2	41.5	5	5
1	73	170	80	108	66	5.01	7.2	0.11	3.37	1.4	1.01	1.92	99	1	2	2	1	2	1	0.5	2	77.6	3	1
2	74	158	82	153	76	5.98	6.5	0.176	3.66	2.36	0.81	2.04	55	4	2	1	2	1	1	3.5	2	122.6	3	3
2	84	150	52	164	76				3.34	1.51	0.8	2.06	79	3	2	2	2	1	1	12	3	107.1	4	1
1	65	181	87	123	70	8.41	5.8		2.05	1.58	0.89	0.7	77	1	2	2	2	2	1	96	2	71.5	4	5
1	86	159	71	171	79	5.52	9.4	0.22	2.77	1.36	0.77	1.58	118	1	2	2	1	1	1	26	2	45	5	5
2	61	163	64	140	80	6.75	6.4	0.35	3.36	3.99	0.89	1.38	55	1	2	1	2	1	1	0	1	173	1	0
1	62	165	85	124	77	5.47	6.6		2.64	0.85	0.78	1.56	80	1	1	1	1	1	2	84.5	2	34.8	5	10
2	65	158	73	163	86	7.52	6.9	0.23	4.7	2.28	1.38	2.67	73	1	2	1	2	1	1	0	1	112.5	1	0
1	55	168	79	165	101	7.31	7.9		3.99	3.37	0.67	2.26	91	1	2	2	1	1	2	23.5	2	69.9	4	6
2	74	156	61.5	147	77	6.93	5.4	0.23	3.41	1.09	1.3	1.77	73	1	2	1	2	1	1	14.5	2	170.9	4	6
1	69	169	78	133	78	6.87	6.8	0.27	3.22	3.62	0.84	1.45	87	2	2	1	2	1	1	50.5	3	43.4	5	5
1	65	172	78	158	91	7.41	4.7	0	3.77	1.99	1.03	2.26	67	3	2	1	2	1	2	6	2	85.1	3	2
2	65	167	58	142	55	4.8	4.8	0.17	3.86	1.38	1.49	2.19	73	1	2	1	1	1	1	0	1	51.8	1	0
1	73	178	71	147	79	3.89	5.2	5.49	5.59	1.63	0.73	4.42	63	1	2	1	1	1	1	162	3	77.6	5	4
2	69	154	51	135	74	7.35	8.6	0	4.24	1.16	1.38	2.61	66	4	2	2	2	1	1	9	2	66.5	4	2
1	65	178	79	140	71	6.39	11.3		3.66	0.78	1.37	2.19	71	1	2	2	1	1	1	14	2	67.7	4	4
1	68	168	83	135	90	4.4	6.6		2.82	1.4	1.23	1.17	75	1	2	1	1	1	1	24	2	37.1	3	1
1	65	176	70	103	70	5.65	6.4	0.26	4.7	1.31	0.95	3.44	89	1	1	1	2	1	2	14	2	77.9	4	2
1	72	168	65	117	71	7.24	7.7	0.73	4.66	1.06	1.1	3.25	92	2	1	2	2	1	2	4	2	48.6	4	2
2	76	160	81	139	80	5.93	4.9		3.24	2.11	1.11	1.38	68	1	2	1	1	2	1	0	2	94.7	3	0
1	58	155	64	136	91	6.66	4.8	0.66	3.62	2.41	0.83	2.03	82	1	2	1	1	1	1	2.5	1	53.7	1	1
1	54	175	68	157	90	6.55	4.4	0.13	4.71	1.5	1.23	3.05	95	1	2	1	2	1	1	0	1	89.4	1	0
1	59	178	89.5	134	84	7.83	5.2	0	3.31	0.91	1.48	1.56	78	3	2	1	2	1	2	85	2	43.6	5	4
1	35	180	114	134	97	9.29	7		5.07	4.01	0.76	3.01	74	1	2	1	1	1	2	56	2	142.7	4	2
1	70	163	81	146	74	4.8	5.1	0.49	4.21	1.55	0.97	2.87	89	2	2	1	2	1	1	0	1	23.6	1	0
1	66	167	73	140	80	3.71	11.4	0.16	3.45	2.75	0.76	1.74	74	1	2	2	1	1	1	10	2	49.1	3	3
2	70	167	84	135	59	4.32	5.7	0.163	2.89	0.69	1.06	1.69	96	3	2	1	2	1	1	1	1	128.8	1	1
2	77	153	48	133	68	5.27	4.9	0.35	3.36	0.97	1.18	2.02	91	3	1	2	2	1	1	24	2	15.8	3	1
2	61	170	67	110	50	3.56	5.3	0.25	4.84	0.92	1.62	3.29	71	2	1	1	2	1	1	0	1	88.4	1	0
1	55	158	67	98	58	6.91	6.1		3.82	2.03	1.26	2.24	101	3	1	2	2	1	1	23.5	3	80.2	5	5
2	72	155	68	122	78	4.99	6.6	0.27	2.99	2.69	0.87	1.24	86	4	2	2	1	1	1	42	2	108.5	5	5
1	65	176	80	126	78	6.12	6.3	0.25	3.93	1.29	1.14	2.46	89	3	1	1	2	1	1	82	2	41.5	5	7
1	82	162	66	155	63	8.71	7.7	0.2	3.59	1.3	1.38	1.9	107	3	2	2	1	1	1	54	2	20.5	5	6
1	59	175	80	146	97	5.42	8.3	0.56	4.51	1.29	1.05	2.96	79	1	2	2	1	1	1	196	5	33.1	5	7
1	81	175	72.5	107	59	7.14	6.2	15.7	3.25	1.26	0.58	2.18	95	1	1	1	2	1	1	177	4	56.9	5	8
1	64	165	70	124	82	6.61	5.9		3.18	1.43	0.77	2.08	98	3	2	1	2	1	2	36	2	24.4	4	2
1	75	181	72	154	92	11.19	7.7		2.76	0.98	0.84	1.66	70	4	2	2	1	1	1	80	2	108.8	5	5
2	80	156	63	120	80	5.97	5		4.07	1.09	1.01	2.85	108	1	2	1	1	1	1	4	1	75.8	1	2
1	61	175	71	141	77	6.28	7.1	0.41	2.41	2.79	0.84	0.8	92	1	2	2	1	1	2	0	1	81.5	1	0
1	48	175	68	131	72	4.89	5.4	0.11	3.94	1.68	0.87	2.56	71	1	2	1	1	1	2	0	1	72.5	1	0
1	81	170	60	124	82	5.34	6	0.24	1.98	1.12	0.87	0.8	77	3	2	1	2	1	2	2	3	39.9	3	2
1	45	170	87	137	80	5.61	6		3.43	2.17	0.82	2.04	87	3	1	1	1	1	2	38	2	31.6	3	4
1	64	173	62	173	96	5.98	8.9	0.35	4.24	0.83	0.89	3.24	72	1	2	2	1	1	1	36	2	90.3	4	5
2	77	160	43	125	60	3.84	7.2		3.28	0.71	1.49	1.71	48	1	2	2	1	1	1	20	5	40.8	4	2
2	51	168	73	106	68	5.02	7	0.15	3.23	1.75	1.03	1.8	56	3	1	2	1	1	2	38	2	105.2	5	4
1	60	173	73	120	80	6.98	6.9	0.78	3.86	1.79	0.64	2.76	65	1	2	1	1	1	2	7.5	3	94.9	3	4
2	69	162	79	118	60	5.2	11.7	0.14	2.63	1.22	0.97	1.26	101	2	1	2	1	1	2	16	3	125.8	4	6
2	44	163	67	102	58	5.56	9.2	0.22	4.36	7.34	0.62	1.41	64	1	2	2	2	1	1	42.5	2	108.7	5	7
1	65	177	86	142	75	5.89	8.6	0.31	2.88	3.41	0.65	1.3	101	1	2	2	2	1	1	45	2	62.9	5	6
1	46	175	80	180	102	7.36	5.6		4.75	4.97	0.73	1.72	137	1	2	1	1	1	2	0	1	120.8	1	0
1	66	178	74	145	83	4.29	6.3		2.97	1.14	1.08	1.63	104	3	2	1	2	1	2	88	3	70.2	5	5
1	76	168	79	136	94	8.05	7.1	1	2.54	0.92	0.82	1.4	104	3	2	2	1	1	2	5	2	40.5	4	2
1	74	168	74	107	64	6.55	7.7	1.91	4.04	1.33	1.11	2.61	92	1	1	2	2	1	1	84	2	73.3	5	7
1	83	160	60	125	55	10.94	4.4		3.93	3.09	0.94	2.05	154	3	2	2	2	2	1	121	5	53	5	3
1	47	172	83	134	90	5.69	11.9		3.68	3.03	0.53	2.41	75	1	2	2	1	1	2	30.5	2	54.7	5	4
1	65	171	63	147	77	4.68	14		2.85	1.66	1.03	1.43	82	1	2	2	2	1	1	15	3	49.4	5	5
1	56	174	85	130	77	4.62	5.2	0.18	4.26	3.23	0.74	2.77	102	1	2	1	2	1	2	0	1	41.3	1	0
1	46	183	113	140	85	5.89	5.6	0.32	4.88	2	1.09	3.34	60	3	2	1	2	1	2	12	2	58.2	3	3
1	56	176	80	136	94	5.51	5.8	0.38	5.86	6.01	0.83	2.63	80	1	2	1	2	1	2	43	5	17.8	4	3
1	75	170	60	110	59	3.37	6.5	0.1	4.08	0.64	1.27	2.77	78	3	1	1	2	1	1	12	2	47.3	3	1
1	58	175	72	147	73	6.28	13.4		2.73	2.27	0.76	1.44	65	3	2	2	2	1	2	14	2	34.1	5	5
2	82	162	65	142	82	6.71	7.8		4.49	1.34	1.28	2.81	70	1	2	2	1	1	1	32.5	5	43.7	3	4
2	82	166	82	116	62	6.41	7.2	0.27	2.7	2.41	0.72	1.14	83	3	2	2	2	2	1	16	2	76.8	5	7
2	79	166	77	168	71	6.64	7.6		4.47	1.37	1.12	3.17	88	1	2	2	1	1	1	0	1	111	1	0
1	52	172	80	135	72	6.5	5.5	0.33	2.62	2.36	0.82	1.02	74	1	1	1	2	1	2	0	1	41	1	0
1	72	170	57	111	60	7.46	5.5	0.18	4.68	2.27	1.3	3.05	71	1	2	1	2	1	2	11	3	104.5	3	2
2	71	156	54	168	84	10.24	7		2.24	1.06	0.99	1.07	70	1	2	2	2	1	1	52	2	138.7	5	5
1	64	166	81	124	74	5.82	10.4		4.63	2.89	0.96	2.86	78	1	2	2	2	1	1	76	2	39.3	5	6
1	66	172	70	151	95	6.12	12		3.12	1.49	1.03	1.69	56	1	2	2	2	1	1	144	2	104.8	5	10
1	61	173	74	120	80	6.3	9.7	0.18	3.62	2.27	0.89	2.07	70	1	2	2	1	1	2	29	3	74.9	4	6
2	85	149	65	149	63	8.84	16.1	1.9	4.29	2.91	1.12	2.19	94	1	2	2	1	2	1	32	5	38.4	4	4
1	67	160	58	125	66	6.98	5.6	1.32	3.79	1.7	0.66	2.65	69	1	1	1	2	1	2	30	5	55.7	4	4
1	57	180	88.5	136	83	7.39	6.2		3.85	2.18	0.8	2.32	85	3	2	1	2	1	2	37	5	151.7	3	4
1	66	178	93	124	90	6.87	5	0.11	2.02	1.05	0.67	1.11	59	3	2	1	1	1	1	2	3	36.5	1	2
2	66	163	95	191	76	11.62	14.1		3.88	2.29	0.99	1.91	101	4	2	2	1	1	1	27.5	2	101.5	5	9
2	59	166	70	125	71	4.17	5.8		3.5	1.08	1.03	2.25	76	4	1	1	1	1	1	0	1	128	1	0
1	73	172	95	155	84	4.61	4.6		5.02	2.28	0.85	3.62	62	4	2	1	2	1	1	8	2	187.3	3	1
1	76	178	77	122	58	6.23	8.2		2.87	1.18	0.9	1.68	111	1	2	2	1	1	1	1	3	200.7	5	1
1	51	175	85	158	96	4.63	11.5		4.19	3.29	0.94	2.52	65	3	2	2	2	1	2	0	1	78.7	1	0
1	54	160	80	117	68	5.85	14.1		3.78	2.69	0.78	1.89	83	3	2	2	2	1	1	18.5	2	30.1	4	3
1	67	174	90	155	90	5.68	16.3	0.46	2.76	2.75	0.92	1.29	109	2	2	2	2	1	1	15	2	105.3	4	4
1	77	173	62	151	83	8.15	5.5	1.39	4.03	0.76	1.19	2.82	58	1	2	1	2	1	1	33	5	43.6	5	7
2	80	151	52	155	81	6.66	6.2		3.86	2.4	1.28	1.95	69	1	2	2	2	1	1	35	2	71.4	3	4
2	68	161	53	115	67	5.03	4.6	0.33	3.18	1.19	1.51	1.43	75	1	1	1	1	1	1	13	2	92	3	2
1	62	169	76	122	69	7.36	11.4		3.86	1.47	1.05	2.5	72	4	2	2	2	1	2	40	2	37.4	5	4
1	51	173	83	168	106	10.44	8.1	0.2	3.83	2.72	0.87	1.92	106	1	2	2	1	1	2	21	3	141	4	5
2	79	155	75	191	92	6.39	5.9		3.57	1.18	0.85	2.43	81	1	2	1	1	1	2	29	3	137.2	5	4
2	85	160	65	135	72	10.62	7.2		2.22	1.39	0.59	1.3	83	4	2	2	2	1	1	37	5	80.2	4	5
2	67	162	75	147	74	5.82	8.8	0.21	3.43	1.19	1.17	1.99	72	1	2	2	1	1	1	0	1	100.3	1	0
1	65	174	75	156	72	6.11	6.9	0.14	2.66	1.77	0.78	1.55	58	3	2	2	2	1	1	5	3	80	5	5
1	78	175	65	105	70	11	7.4	0.34	2.24	1.7	0.52	1.29	73	1	2	2	1	1	2	70	5	15.3	5	10
1	60	172	70	166	88	8.38	6.9	0.31	3.76	3.88	0.67	2.18	87	1	2	1	2	1	2	66	2	84.2	5	7
1	46	179	81	121	80	7.83	5.5		4.63	1.71	0.78	3.4	76	1	1	1	1	1	2	80	3	84.4	4	6
2	56	158	47	133	89	7.07	5.4		4.58	1.9	1.32	2.84	62	1	1	1	1	1	1	32	2	184.6	4	2
1	60	175	72	115	73	5.93	4.9	0.3	4.49	1.94	0.86	2.94	108	1	1	1	1	1	2	6.5	2	157.9	3	3
1	57	170	65.5	120	68	4.96	9	0.66	3.87	1.94	0.86	2.42	115	1	2	2	1	1	2	51	5	32.4	5	12
2	65	157	62	148	77	4.51	5.9	0.16	3.18	2.38	0.77	1.81	58	1	2	2	1	1	1	35.5	2	83.8	5	4
1	67	178	67	164	83	7.6	12.8		4.25	1.34	1.05	2.86	74	1	2	2	2	1	1	26	3	76.8	4	8
2	80	160	76	149	65	7.32	12.8	0.23	3.6	1.36	0.79	2.41	125	1	2	2	2	2	1	59.5	3	87.5	5	8
2	69	156	75	158	83	5.34	6.6	0.31	5.5	3.08	1.15	3.44	74	1	2	1	2	1	1	21.5	3	71.8	5	5
1	53	176	94	161	83	8.02	7.2		3.3	1.8	0.93	1.75	67	1	2	2	1	1	2	1	1	23	1	1
2	61	165	64	154	92	5.58	5.5	0.11	3.43	0.9	1.17	2.01	73	3	2	2	2	1	1	17	2	46.2	5	4
1	65	170	62	165	95	4.98	5.4	0.22	5.37	3.83	0.99	3.21	86	4	2	2	1	1	2	0	1	162	1	0
1	62	165	61	179	83	9.18	7.3	0.15	2.39	0.96	0.81	1.37	76	3	2	2	1	1	1	90	2	86.4	5	8
1	65	162	80	134	78	5.62	6.7	0.14	2.81	0.91	0.84	1.77	69	1	1	1	1	1	2	53.5	4	70.1	4	4
2	75	164	65	121	77	9.85	7.6	10.4	2.83	1.72	0.74	1.5	126	1	2	2	1	2	2	62	5	109.1	5	6
2	55	160	75	158	89	6.84	7.3	0.12	2.17	1.45	0.95	0.78	85	1	2	2	1	2	1	4	3	22.3	3	1
1	80	165	56	132	81	5.43	5.6	0.15	3.51	1.58	0.87	2.4	97	1	1	1	1	1	1	170	2	43.1	5	7
1							找不到临床资料		3.33	0.85	1.06	1.96	68		1	1						70.9
1	65	160	84	151	71	4.75	6.4	0.11	3.55	2.2	0.9	1.99	93	1	2	1	2	1	1	1	1	66.8	3	1
1	81	175	82	130	76	4.2	6.8		2.91	2.78	0.69	1.51	72	1	1	1	1	1	1	2.5	1	36.9	1	1
1	82	165	58	127	52	7.16	7	1.7	2.05	1.82	0.49	0.96	131	3	2	1	1	2	2	49	2	96.4	4	9
1	55	172	91	120	80	8.52	17.9	2.28	2.58	1.87	0.73	1.34	75	4	2	2	1	2	2	31	3	37.1	5	7
2	72	160	65	134	69	6.8	8.1	0.76	4.74	2.19	0.99	3.07	54	3	2	2	2	1	1	166	5	78.4	5	12
1	55	160	64	122	66	7.04	11.6	0.17	3.31	1.77	0.79	2.08	63	3	2	2	1	1	2	5	3	106.5	3	1
1	58	170	69	147	73	5.02	6.9	0.19	4.03	2.64	1.04	2.32	64	1	2	2	2	1	1	12	2	97.6	3	1
2	71	162	71	133	67	6.45	6.1		4.28	3.23	0.8	2.49	56	1	2	2	1	1	1	200	2	166.2	5	10
1	66	177	91	160	90	6.17	12.3	0.26	3.24	1.57	1	1.91	66	1	2	2	1	1	1	2.5	1	88.4	1	2
1	70	160	70.5	122	69	7.49	8.9	0.15	3.95	1.56	0.94	2.6	77	3	2	2	2	1	1	140.5	2	48.4	5	11
2	83	166	60	131	75	5.86	5	0.11	3.35	1.11	1.18	1.88	81	1	2	1	2	2	1	9	3	77.6	3	6
1	38	172	94	144	95	10.35	4.9		2.33	1.75	0.6	1.2	113	2	2	1	2	1	1	115	2	67.6	4	10
1	60	173	76	132	84	6.3	5.7	0.12	3.06	1.88	1.14	1.42	86	3	1	1	1	1	2	32.5	2	82.4	3	5
1	83	172	75	171	82	5.91	10		2.77	0.86	1.13	1.48	71	1	2	2	1	1	1	54	3	43.5	4	5
1	60	183	110	126	68	7.77	7.4	0.34	2.54	2.14	0.77	1.11	83	3	2	2	2	1	2	17	5	254.6	3	2
1	84	164	69	145	75	4.69	5.1		3.56	1.46	1.05	2.24	67	4	2	1	2	1	1	2.5	1	51.4	1	0
2	82	159	78	126	62	5.73	14	0.82	3.45	2.54	0.74	1.92	144	1	2	2	1	1	1	25	2	70.3	4	3
2	58	160	61	114	78	6.72	12.6		2.85	2	0.96	1.26	59	1	2	2	1	1	1	0	1	36.9	1	0
2	79	158	57	106	60	4.16	5		4.37	1.93	1.09	2.58	78	1	2	1	2	1	1	5	3	94.9	3	3
1	49	175	81	134	77	5.23	6.5	0.33	3.85	4.5	0.66	1.69	66	1	2	2	1	1	2	17.5	2	61.9	4	5
1	83	175	75	120	80	5.62	5.6	0.18	3.51	2.74	0.7	2.14	83	1	1	1	1	1	2	20	2	39	4	9
1	65	173	63	194	104	7.41	9.2		3.24	0.79	1.08	2.02	75	1	2	2	1	1	2	31.5	3	38.3	4	5
1	50	175	80	130	89	8.13	4.6	0.34	2.83	1.3	0.91	1.61	69	2	1	1	2	1	2	18	5	50.2	4	3
1	70	165	67	143	86	8.66	4.4		3.06	2.08	0.72	1.62	52	1	2	2	1	1	1	57	2	54.1	5	6
1	73	170	75	175	89	10.3	12.5		3.55	1.13	0.97	2.3	180	1	2	2	1	1	1	41	3	32.6	5	8
1	73	178	77	142	82	8.3	12.2	0	3.48	1.65	0.97	1.89	83	3	2	2	2	2	2	14	3	119.1	3	4
1	63	175	78	139	77	7.66	10.7	0.54	2.87	1.95	0.85	1.27	66	3	2	2	2	2	1	90.5	3	19.7	5	8
1	68	180	75	134	66	7.03	11.5	0.17	3.82	0.52	1.66	2.2	83	3	1	2	2	1	1	16	3	59.6	3	1
2						4.64	7.4		4.44	2.78	1.43	2.28	76		1	2						53
1	57	168	66	127	84	6.66	13.3		2.25	1.21	0.66	1.22	75	3	2	2	1	1	1	66	2	71.5	5	6
1	44	175	82	148	94	7.8	5.5	0.18	2.41	1.42	1.18	0.7	92	1	2	1	1	1	2	0	1	108.2	1	0
2	71	160	57	139	58	4.45	7	0.18	2.87	1.78	1.14	1.17	85	1	2	2	1	1	1	9	3	43.8	4	3
2	82	147	52.5	152	75	6.14	4.7		3.76	1.63	1.69	1.56	62	1	2	2	1	1	1	17	2	50.7	5	3
2	71	162	64.5	128	70				2.61	3.9	0.76	0.75	74	3	1	1	2	1	1	8.5	3	57	3	4
2	74	153	59	99	63	6.59	6	0.11	3.28	0.9	1.42	1.74	63	3	2	1	1	1	1	19	2	62.5	4	5
1	68	170	73	137	98	6.02	6.1		2.66	1.02	0.82	1.48	82	1	2	1	1	2	1	5	1	36	3	3
1	77	168	70	124	61	5.78	11.1	0.62	2.36	0.88	0.75	1.31	102	1	2	2	1	2	2	74.5	5	43.7	5	8
1	64	170	72	105	65	5.26	5.9	0.51	5.4	3.06	0.79	3.43	105	1	1	1	1	1	2	100	2	64.5	5	6
1	45	178	76	134	85	7.47	4.4	0.82	2.79	1.5	0.93	1.38	81	2	1	1	1	1	2	1.5	1	81	1	1
1	54	177	87	132	90	4.77	5	0.14	3.52	1.53	1.15	2.01	80	1	2	1	1	1	2	2	3	75.6	3	1
2	49	156	75	152	90				4.06	1.8	1.08	2.63	53	1	2	2	1	1	1	0	1	104.3	1	0
1	65	176	80	153	78	6.7	6.6	0.2	4.39	1.98	0.76	3.12	97	1	2	2	1	1	1	8.5	4	69.3	3	5
2	60	153	70	148	76	6.25	9.1	0.19	3.97	2.66	0.64	2.35	63	3	2	2	2	1	1	30.5	2	113.2	5	10
1	60	168	69	132	70	4.76	5.4		4.17	2.59	0.97	2.41	77	1	1	1	1	1	2	94	2	24.1	5	5
2	77	160	62	122	84	7.62	6.8	0.2	4.24	1.8	0.89	2.72	81	1	2	1	2	2	1	28.5	3	31.7	5	8
1	68	178	83	130	85	4.45	5.8	0	2.58	0.95	1.08	1.27	59	3	2	1	2	2	1	4	2	86.7	4	3
2	55	156	70	133	71	5.78	6.1		3.32	1.45	0.9	1.96	69	1	2	1	1	1	1	12	3	93.1	4	6
1	65	170	87	144	85	11.1	6.9	0.7	2.9	1.76	0.98	1.34	80	3	2	2	2	1	2	0	1	86.3	1	0
1	54	185	83	123	80	8.8	9.4		2.1	2.25	0.81	0.63	72	1	1	2	1	1	1	16	2	59	3	4
1	48	173	66	130	78	7.85	5.1	0.22	3.96	1.01	1.14	2.65	60	1	1	1	1	1	2	56	2	84.4	4	9
2	60	165	72	124	80	6.95	11.2		4.16	1.47	1.22	2.57	71	1	2	2	1	1	1	2.5	2	94.4	1	2
1	66	176	80	153	78				3.81	2.06	0.67	2.44	93	2	2	1	1	1	1	10	4	72.4	3	5
1	51	178	90	153	92	6.75	7.6		2.91	1.23	1.03	1.48	95	1	2	2	1	1	2	19	2	26.5	4	5
2	76	155	67	193	102	8.48		0.31	2.82	1.25	0.82	1.65	61	2	2	2	2	1	1	37.5	2	62.4	5	11
1	66	178	82	151	84	7.98	7.4	0.43	3.07	2.12	0.71	1.64	94	1	2	2	2	1	2	103	5	85.9	5	9
2	70	151	50	118	76	5.97	6.9	0.1	2.62	1.07	1.31	1.07	60	3	2	1	2	1	1	2	3	47	3	1
1	58	172	80	115	62	6.64	7.7		3.56	1.15	0.8	2.42	76	1	2	2	1	1	1	0	1	37	1	0
1	51	171	70	130	80	6.4	10.1	1.02	2.7	1.07	0.71	1.45	87	2	2	2	2	1	1	67	2	45.2	5	10
1	45	175	99	130	86	5.73	6.8		5.01	2.84	1.17	2.96	69	3	2	1	2	1	2	19.5	3	118.3	4	3
1	71	160	80.5	163	94	5.45	5.6		2.63	1.45	0.8	1.45	73	2	2	1	1	2	1	4.5	2	39.9	3	3
2	64	160	68	135	95	7.04	13.8		4.61	2.66	0.95	2.87	71	1	2	2	1	2	1	1	2	93.3	1	1
1	55	186	96	131	92	6.4	7.3		3.5	1.69	0.86	2.21	74	1	2	2	2	1	2	33	2	83	4	9
1	65	163	59	155	96	9.97	7.8		2.9	1.14	0.96	1.66	77	1	2	2	1	1	1	24	2	40.8	5	7
2	70	163	64	90	50	4.02	4.8		3.85	1.24	1.45	2.13	61	1	2	1	2	1	1	16	2	36.2	4	6
1	79	173	80	104	65	5.8	12.3	0.8	3.23	1.37	0.78	2	108	1	2	2	2	1	1	68	4	42.7	5	8
2	74	155	68	157	92	5.71	5		5.18	0.69	1.63	3.48	62	3	2	1	1	1	1	0	1	39.1	1	0
1	80	171	61	140	65	5.74	6.2		2.73	1.57	0.78	1.44	94	2	2	1	2	2	1	69	2	109.9	5	8
1	70	174	75	130	82	3.99	6.4	0.45	2.78	0.93	0.57	2.01	77	1	2	1	1	2	1	57	2	34.5	5	5
2	65	164	81	147	77	6.49	8.4	0.17	3.53	2.19	0.78	2.14	82	3	2	2	2	1	1	0	2	47.6	1	0
1	87	172	68	150	90	7.23	9.3		3.22	2.44	0.93	1.47	133	1	2	2	1	1	1	11.5	2	57.3	1	3
1	43	170	64.5	132	87	7.75	5.6	0	2.85	1.95	0.84	1.57	80	2	1	1	2	1	1	0	2	159.6	1	0
1	56	181	80	132	78	7.55	4.9	0.11	3.05	1.73	0.99	1.53	95	1	1	1	1	1	2	9	2	41.4	3	2
1	67	168	87	138	58	5	6.7		3.05	3.45	0.68	1.39	87	1	2	2	2	2	2	104.5	2	28.8	4	7
2	77	160	62	139	107	6.9	5.9	0.21	2.71	1.34	1.17	1.02	75	1	2	1	1	1	1	13	3	38.9	3	4
1	76	174	82	180	76	6.02	9.2		2.75	1.02	1.07	1.47	109	1	2	2	1	1	1	26	2	41.3	5	7
1	84	170	67.5	132	70	5.44	8	0.43	2.75	0.97	0.85	1.61	67	1	1	2	1	1	1	59.5	2	64.7	5	6
2	69	158	78	146	67	9.73	7.1	1.17	3.95	1.63	0.88	2.54	67	1	2	2	1	1	1	18	3	87.7	3	6
2	77	160	62	162	75	6.64	5.8		3.53	1.58	0.91	2.14	70	2	2	1	2	1	1	5	3	48.9	3	3
1	77	160	260	114	64	4.4	8.8		2.94	0.8	1.36	1.37	89	1	1	2	1	1	1	114	4	27.8	5	11
1	69	180	62	111	67	5.81	6	0.37	3.06	0.73	1.15	1.79	88	4	1	1	1	2	1	22	3	44.5	3	3
1	61	170	75	145	80	6.19	6.6	0.31	3.01	3.89	0.7	1.32	84	3	2	1	2	1	1	101	3	82.1	4	3
1	56	170	80	148	72	7.69	7.5	0.26	4.44	2.48	0.79	2.8	90	1	2	2	2	1	1	25.5	5	17.5	3	2
2	84	160	53.5	172	78	5.8	8.6	0.32	3.65	1.9	1.36	1.89	68	3	2	2	2	2	1	38	2	108.2	4	7
1	57	167	72	153	74	6.01	6.7		4.09	2.65	0.83	2.42	85	3	2	1	2	1	2	59	2	49.1	4	8
1	79	165	75	129	72	6.41	9.1	0.12	4.12	1.43	1.17	2.37	134	3	2	2	2	1	2	22	2	121.6	4	9
1	66	180	56	122	70	3.23	4.6	0.19	4.31	0.76	1.36	2.84	71	1	1	1	2	1	1	0	1	65.1	1	0
1	79	163	60	133	63	5.22	3.4		3.42	0.74	1.71	1.55	74	4	2	1	1	2	1	3	2	84.7	4	3
2	67	156	56	167	84	4.46	6.7		3.3	2.88	0.77	1.58	119	4	2	2	1	2	1	5.5	3	85.3	3	4
1	63	170	67	160	90	9	9.3	0.74	3.46	1.58	1.02	2.06	78	1	2	2	2	1	1	60	5	29.6	5	3
1	66	175	80	115	65	4.32	5.7		3.02	0.97	0.72	2.04	61	1	1	2	1	1	1	25.5	2	35.6	5	7
1	54	175	73	120	73	5.25	5.6	0	5.1	1.13	1.4	3.58	80	1	2	1	1	1	1	69.5	2	46.5	5	9
1	75	172	67	152	100	6.35	5.6	0.4	2.79	0.93	1.16	1.28	69	1	2	1	2	1	1	10.5	2	53.5	3	5
1	55	168	85	135	80	6.13	4.7		4.09	1.88	0.95	2.54	61	1	2	1	1	2	2	3	1	64.8	1	2
2	68	170	96	140	70	6.8	6.2		2.69	1.85	0.64	1.47	87	3	2	1	2	1	1	2.5	3	44.1	3	2
1	86	175	80	122	68	5.49	6.2	0.85	3.16	1.47	0.76	1.94	179	1	2	1	1	2	1	32	4	84	3	2
2							找不到临床资料		3.67	1.25	1.53	1.79	77		1	1						108.4
2	64	157	58	169	78	5.77	6.4		3.66	1.66	1.11	2.14	54	3	2	2	1	1	1	5	3	97.4	4	3
1	56	172	70	121	74	5.62	6.7		5.48	1.82	0.96	3.9	73	2	1	1	2	1	2	0	1	63.1	1	0
2	80	156	63.5	113	50	4.92	10.8	0.14	2.97	1.1	1.2	1.52	92	3	2	2	2	2	1	21	2	196.2	4	5
1	60	170	70	115	73	4.43	6	3.3	3.24	1.41	0.74	1.83	88	1	2	2	1	1	1	8	2	107	3	1
1	61	160	63	120	79	5.89	8.4	0.2	3.74	1.14	1.25	2.35	62	3	2	2	2	1	2	3	2	56.9	3	2
2	58	155	56	164	65	4.14	4.2	0.13	4.47	1.71	1.47	2.52	62	1	2	1	2	1	1	7	3	136.4	3	2
1	43	173	61.5	116	80	6.01	5.1	0	2.98	1.02	1	1.76	66	3	1	1	2	1	2	24.5	2	78.7	5	7
1	47	173	74	132	94	8.26	5.7	0.52	4.83	2.6	0.89	3.03	78	2	2	1	2	1	2	64.5	3	40	5	9
1	80	177	79	150	80	7.59	10.1		2.45	1.68	0.59	1.4	119	4	2	2	2	1	1	45	3	71.8	5	5
1	54	178	66	154	107	7.03	5.6	0.36	4.68	2.05	0.59	3.42	95	1	2	1	1	1	2	4	2	53.1	3	1
2	73	155	78	190	62	4.84	6.7	0.052	4.2	2.67	0.75	2.68	88	1	2	1	1	1	1	48	3	146.1	5	8
1	67	170	68	108	73	8.8	6.7	0.2	3.4	1.53	0.79	2.05	97	2	1	1	2	2	2	29	2	59.1	5	5
2	79	150	66	159	87	4.7	6.4		3.19	2.01	0.95	1.52	78	3	2	1	2	2	1	15.5	3	37.9	5	6
1	75	180	62	120	80	9.39	6.1	1.15	3.21	0.61	0.84	2.24	86	1	2	2	1	2	1	26	2	103.4	5	10
1	71	174	74	125	83	8.02	5.2		2.51	0.75	1.13	1.12	83	1	2	1	1	1	1	5	3	193	3	4
1	69	165	72	120	68	4.99	9.4	0.18	2.27	3.02	0.69	0.94	116	2	2	2	2	2	2	50.5	2	71.4	5	9
1	83	175	74	136	71	6.44	6.6	0	2.54	0.77	1.27	1.17	109	3	2	2	2	1	1	150	2	61.9	5	7
1	66	173	71	108	63	4.92	14.4		4.61	3.46	0.77	2.76	114	1	1	2	2	2	2	5	3	45.2	3	1
1	52	172	90	115	75	7.56	6		4.92	2.39	1.13	3.14	79	1	2	1	2	1	1	35	5	33.9	4	4
1	76	160	59	179	71	7.29	9.4	0.19	5.41	1.61	1.15	3.94	111	3	2	2	2	1	2	110	5	152.7	5	6
1	56	170	65	125	67	3.94	5	0.12	2.96	1.04	1.08	1.63	73	1	1	1	1	1	2	1	2	51.8	1	1
2	71	153	65	158	76	6.6	5.3	0.36	4.12	0.89	1.26	2.73	66	3	2	1	2	1	1	51	2	156.9	5	8
2	78	155	59.5	150	62	7.26	4.9	0	2.68	1.1	1.05	1.43	76	3	2	2	1	2	1	43.5	2	47.1	3	3
1	58	170	82	130	86	7.46	5.3	0.35	3.01	2.02	0.76	1.68	72	1	2	1	1	1	2	0	2	91.9	1	0
1	85	169	85.5	169	95	4.95	5.4		3.28	1.62	1.04	1.82	84	1	2	1	1	1	1	10.5	3	22.4	4	5
1	57	176	77	146	96	6.41	10.7	0.19	3.55	2.81	0.7	2.01	79	1	2	2	1	1	2	3.5	2	77	1	3
1	60	168	70	117	72	9.05	5	0.5	3.3	1.86	0.93	1.94	92	1	1	1	2	1	1	47	5	54.6	4	8
1	83	165	73	137	75	5.47	5.6	0.27	3.77	2.25	1.21	1.97	72	1	2	1	1	1	1	11.5	2	64.6	3	4
2	79	155	59	147	68	4.12	7.9	0.19	2.8	2.79	0.75	1.38	55	1	2	2	1	1	1	0	3	97.3	1	0
2	69	160	65	121	65	5.36	5.3		3.63	2.34	1.34	1.85	74	2	2	2	1	1	1	5.5	3	77.3	3	2
1	79	169	62	149	76	8.35	7.8	0.34	4.14	1.11	1.29	2.71	92	1	2	2	1	2	1	9	2	199.4	3	2
2	70	157	63	130	70	7.9	9.6		3.04	2.52	0.75	1.37	74	3	1	2	1	1	1	31	2	136.4	4	5
1	75	186	91	124	82	4.48	7		3.23	1.4	0.87	1.88	113	3	2	1	1	1	1	50	3	63.6	5	8
1	80	171	75	159	84	5.05	10.3	0.5	3.23	0.89	1.12	1.92	128	1	2	2	2	2	1	11.5	2	64.3	5	5
1	67	178	79	142	70	9.73	6.5	0.39	3.72	1.84	0.83	2.31	59	1	2	2	1	1	2	11.5	2	66.2	5	7
1	54	181	92.5	114	84	8.93	6.4		3.79	2.12	0.93	2.19	82	1	2	1	1	1	1	52.5	5	53.2	5	6
2	82	158	72	143	85	6.09	4.6		3.34	1.52	1.17	1.75	77	3	2	1	2	1	1	29	3	83.4	3	2
1	60	175	77	146	90	10.09	6.8	0.14	2.76	1.77	0.81	1.61	61	2	2	1	1	1	1	36	2	100.2	3	2
1	35	168	65	122	78	6.01	7.5		3.25	1.37	0.95	2	59	2	1	2	2	1	2	0	3	43.9	4	0
1	48	168	76	128	84	5.89	7.6	0.18	3.21	2.13	0.91	1.61	102	3	1	2	2	1	1	0	2	66.6	1	0
1	82	163	55	143	76	4.22	4.9	0.15	4.57	0.93	1.35	3.25	100	1	2	1	1	1	1	1	1	193.8	1	1
1	72	171	78	120	70	5.12	5.4		3.46	1.07	1.26	2.06	87	3	2	1	2	1	1	18	5	70.7	5	4
1	70	166	70	117	73	9.42	10.2	0.66	4.6	2.08	0.97	3.13	94	4	2	2	2	2	1	53	2	28.5	5	5
2	71	167	70	138	88	6.43	5.9		5.17	1.92	1.22	3.37	59	1	1	1	2	1	1	0	1	62.6	1	0
1	82	172	77	167	70	7.18	6.2	0.14	4.17	0.73	1.5	2.63	84	1	2	1	1	1	1	48	3	35.2	5	11
1	45	174	75	118	80	8.47	10.7		3.23	2.1	0.71	1.99	60	4	1	2	1	1	2	8.5	3	115.7	4	4
2	59	162	62	134	69	6.06	7	0.35	5.24	1.24	1.02	3.9	72	1	1	1	1	1	1	0	1	151.7	1	0
2	57	165	75	127	81	3.62	5.8	1.43	3.51	0.85	1.18	2.31	70	4	2	1	1	1	1	30	2	76.3	5	8
2	65	155	58	120	62	7.66	5.2	0.31	4.72	3.94	0.8	2.74	72	2	2	1	2	1	1	54	2	121.4	5	4
2	64	172	71	151	89	4.69	5.7	0.17	3	0.85	1.26	1.57	73	1	2	1	1	1	1	0	1	106.1	1	0
2	54	162	82	162	94	7.95	16.5	1.54	5.44	1.74	0.85	4.04	66	1	2	2	2	2	2	7.5	2	65.8	4	4
1	76	162	59	137	74	6.81	8.4	0.39	3.67	1.82	0.82	2.36	102	3	2	2	2	1	1	73.5	2	73.3	5	8
1	54	174	77	117	77	10.69	6.4	0.47	3.23	2.91	0.72	1.5	94	1	1	2	1	1	2	5.5	3	43.4	5	4
2	77	155	48	154	64	4.75	10.8		3.24	1.46	0.79	2.08	66	4	2	2	2	1	1	33	5	50.5	4	4
2	56	155	57	118	68	10.04	5.3		3.75	1.44	1.19	2.19	53	2	2	2	2	1	1	25.5	2	63.1	4	8
2	71	152	51	120	60	4.04	6.9		4.23	1.3	1.1	2.78	60	1	1	2	1	1	1	34	2	40.7	4	4
2	57	165	65	150	85	4.87	8		7.71	3.19	1.58	5.54	58	4	2	2	2	1	1	0	1	94.2	1	0
1	61	169	75	140	67	6.41	6.7	0.1	4.06	1.69	0.89	2.73	79	1	2	1	2	1	1	25.5	5	12.8	5	6
1	54	183	97	165	90	5.98	8.9		3.83	2.79	0.93	2.36	68	1	2	2	1	1	2	2.5	1	98.9	1	2
2	81	165	60	118	57	6.78	11.6	1.17	4.86	2.54	0.97	3.15	108	1	2	2	1	1	1	113	5	104.3	5	9
1	84	182	75	136	62	4.38	5.8	0	3.34	1.52	1.06	1.96	73	1	1	1	2	1	1	26	2	33.4	5	8
2	89	150	48	151	77	3.8	4	0.53	3.28	1.85	1.24	1.64	55	3	2	2	2	1	1	99	2	81.7	5	11
1	61	173	71	152	72	5.7	8.7	0.14	2.98	1.25	1.18	1.43	63	4	2	2	1	1	2	7.5	3	68	4	4
2	73	165	80	160	87	5.49	9.7		4.8	3.07	0.8	2.86	105	1	2	2	2	1	1	55.5	5	54.5	5	11
2	76	159	75	138	71	6.23	5.5	0.26	3.66	2.05	1.17	1.84	78	3	2	1	2	1	1	1.5	1	46	1	1
1	54	175	78	139	84	4.18	5.7	0.17	2.41	0.8	0.69	1.44	95	3	2	2	1	1	2	6	3	37.6	5	2
1	61	180	75	130	87	4.49	8.8	0.13	3.47	1.34	1.07	2.13	80	4	2	2	1	1	1	41	2	96	3	2
2	74	151	49	135	70	5.65	6.6	1.11	3.34	0.88	1.66	1.59	83	3	2	2	2	1	1	4	1	77.8	1	2
2	76	163	66.5	150	80	3.6	4.9		3.43	1.23	1.51	1.67	71	3	2	1	2	1	1	30	3	62.5	5	5
2	60	162	75	126	81	4.86	6.2	0.18	3.97	1.98	1.44	1.99	67	3	2	1	2	1	1	0	1	127.7	1	0
1	32	173	68	135	85	6.97	7.3		4.15	2.34	1.42	2.21	71	1	2	2	1	1	1	0.5	1	48	1	1
2	77	158	70	158	80	4.75	5.1		4.19	2.42	1.37	2.26	61	3	2	1	2	1	1	3	1	137.9	1	2
2	78	152	45	168	86	3.42	8		3.55	1.49	1.03	2.07	71	3	2	2	2	1	1	82	2	30.5	5	7
2	83	146	42	144	85	5.95	5.4	0	4.6	0.95	1.92	2.57	80	1	2	1	1	1	2	53	5	36.1	3	3
1	54	165	68	163	95	5.94	5.4		4.93	2.04	0.91	3.47	82	1	2	1	1	1	1	2.5	1	110.4	1	2
2	64	158	57	97	69	6.63	6.5	0	4.6	1.72	1.4	2.79	62	1	2	1	1	1	1	175	2	279	5	10
1	53	170	63	122	75	6.02	5.2		3	0.73	1.27	1.6	72	1	1	1	1	1	2	6.5	2	56.2	3	2
1	76	180	67	152	59	7.19	6.8	0.36	2.95	1.1	1.17	1.55	84	3	2	1	2	1	1	1.5	1	42.7	1	1
1	64	168	61.5	134	82	3.63	6.6	0.16	3.31	1.68	0.94	1.89	71	3	1	1	2	1	2	3	1	132.9	1	3
1	84	165	64	180	60	5.57	7.1		3.71	0.85	0.86	2.73	93	3	2	2	2	1	1	105	2	49.4	5	6
1	46	172	86.5	168	84	6.16	5.1	0.13	4.32	3.21	1.04	2.38	82	1	2	1	1	1	2	17.5	2	42.2	4	6
1	50	166	70	131	91	10.17	6.4	0.26	4.77	1.41	1.06	3.36	99	1	2	1	2	1	1	43.5	2	63.9	4	4
1	58	174	65	101	73	4.44	7.9	0	2.71	0.68	0.85	1.76	72	4	1	2	1	1	2	6.5	2	27.8	3	2
1	76	160	62	143	88	9.04	9.2	0.75	3.15	1.22	0.78	2.08	80	1	2	2	1	1	1	30	2	46.7	5	4
1	60	173	76	150	94	6.85	4.7	0.078	3.17	6.32	0.87	1.16	97	3	2	1	2	1	2	42	3	62.2	5	7
1	72	157	70.5	150	80	6.49	12.9		3.55	2.31	0.86	2.24	77	1	2	2	2	1	1	43	3	50.5	5	11
2	54	156	49	119	63	4.19	5.6	0.15	2.7	0.58	1.32	1.41	55	1	1	1	1	1	1	4	2	121.6	3	1
1	74	175	70	125	75	6.74	9	0.39	2.09	0.92	0.75	1.15	88	2	2	2	1	1	1	50	4	42.7	4	2
1	58	170	75	105	47	5.34	4.8		3.52	1.9	1.04	1.82	75	3	1	1	2	1	1	4	3	97	1	2
2	67	155	76	140	80	6.05	7		4.17	1.3	1.21	2.6	56	4	2	2	1	1	1	10.5	3	11.7	4	4
2	81	156	59	144	71	4.4	13.4	0.12	3.79	1.59	1.39	2.11	56	3	2	2	2	1	1	5	2	276.8	3	2
2	76	165	85	144	70	5.55	12.1		3.42	2.3	0.92	1.9	174	3	2	2	2	1	1	22	2	50.7	3	3
2	81	160	65	150	70	7.59	8	0.29	3.08	0.73	1.28	1.57	80	3	2	2	2	1	2	1	2	123.2	3	1
1	76	165	74.5	156	80	7.26	11.8	0	3.56	1.26	0.79	2.28	81	3	2	2	2	1	1	62	2	70.1	5	6
2	66	169	76	135	72	11.44	14.7		4.38	0.81	2.22	2.04	71	1	2	2	1	2	1	0	2	50.2	3	0
1	81	178	81.5	155	69	7.88	6.7		2.83	0.85	0.9	1.76	102	1	2	1	1	1	1	9	2	148.9	4	4
1	81	158	55	151	72	4.29	5.8		3.32	1.22	1.15	1.89	69	3	2	1	2	2	1	9	2	22.9	4	2
2	69	158	60	151	91	6.02	25.3	0.96	3.81	1.43	1.07	2.39	71	1	2	2	1	1	1	0	1	39.1	1	0
2	61	166	57	160	66	4.9	4.8		4.3	0.99	1.86	2.39	68	3	2	1	2	1	1	5	3	40.2	3	1
1	73	170	75	178	87	3.83	8	0.3	3.52	1.62	0.97	2.17	71	1	2	2	1	1	1	91	5	115.8	4	9
1	51	170	65	130	75	10.05	5.5	0.12	3.14	4.9	0.58	1.22	71	1	1	1	1	1	2	36.5	2	39.2	4	6
1	52	173	80	150	91	9.58	8.1		4.35	3.04	0.89	2.54	79	4	2	2	2	1	1	24.5	3	164.5	4	7
1	56	176	80	143	97	7.1	8.7		2.58	1.27	0.8	1.37	76	3	2	2	2	1	1	64	2	48	5	2
2	62	160	59	144	67	5.14	8		5.6	4.93	1.1	3.31	69	1	2	2	1	1	1	0	1	182.7	1	0
2	63	166	56	160	80	7.45	10.7		3.1	1.35	1.08	1.72	72	2	2	2	2	1	1	64	2	84.5	5	7
1	64	180	105	144	96	5.98	6	0.32	3.93	2.79	0.85	2.45	92	1	2	1	1	1	1	21.5	2	40.8	5	5
2	84	165	65	150	75	6.84	12.6	1.4	4	1.64	1.05	2.51	93	1	2	2	1	1	1	102	5	72.9	5	8
1	48	172	71	153	99	3.76	5.1	0.12	3.95	2.28	0.77	2.43	81	3	2	1	1	1	2	3.5	2	45.7	3	2
1	65	165	63	146	88	6.45	6.5		4.13	1.08	1.15	2.86	72	1	2	2	1	1	2	14	2	35.8	3	6
2	52	155	62	129	80	6.31	9.7	0.27	4.88	1.84	1.05	3.34	51	1	1	2	1	1	1	9	2	116.9	3	2
1	49	174	98	151	101	8.33	5.9	0.11	3.13	1.54	1.01	1.72	65	2	2	2	1	1	2	122	2	34	5	8
1	82	170	75	113	71	4.78	5.1		2.9	0.83	1.3	1.47	91	1	2	1	2	1	1	9	3	47.4	3	2
1	48	170	90	132	89	5.74	5.9		2.64	2.45	0.69	1.27	82	2	2	1	2	1	2	79	2	112.7	5	6
1	52	169	80	128	89	5.17	9.5	0.79	2.37	1.18	1.26	0.73	114	1	1	2	1	1	2	1	1	65.8	1	1
2	59	157	65	133	89	6.91	5.3		5.72	1.31	1.42	4.17	50	1	2	1	2	1	1	0	1	47.4	1	0
1	68	167	80	136	75	5.21	6.8		2.67	0.92	1.05	1.37	103	3	2	2	2	1	2	12.5	2	130.9	4	5
1	51	173	71	139	91	6.08	7.8	1.22	3.53	1.65	0.82	2.06	76	1	2	2	2	1	1	98	4	91.1	5	6
1	52	167	78	128	72	7.54	5.4	0.97	4.46	1.81	0.84	3.13	94	1	1	1	1	1	1	29	4	120.2	4	3
1	49	168	80	110	70	6.18	8.7	0.2	4.5	1.98	0.95	2.93	62	1	1	2	1	1	2	101	2	51.2	5	6
1	75	175	60	149	96	5.18	6.6	0.96	2.94	1.94	0.62	1.68	85	1	2	1	1	1	2	124	2	226.7	5	7
2	75	160	57	140	70	5.75	5.8	0.14	3.76	0.95	1.25	2.28	84	3	2	2	2	1	1	4.5	3	57.2	3	3
1	53	158	60	126	50	5.06	5.1	0.58	4.99	1.6	1.43	3.03	64	2	1	1	2	1	1	0	1	63.7	1	0
2	79	150	47	149	73	4.53	9.5	0.25	4.13	1.03	1.72	2.19	76	1	2	2	1	1	1	1	2	80.5	3	1
2	67	155	58	155	88	4.99	8.1		4.14	1.25	1.28	2.58	54	2	2	2	2	1	1	0	1	69.5	1	0
1	80	173	71	147	67	5.67	5.6	2.38	2.94	0.77	1.06	1.71	63	1	2	2	1	1	2	36	2	99.6	5	8
2	69	162	70	159	91	6.89	6.8	0.22	4.78	2.86	1.21	2.53	70	1	2	1	2	1	1	3	1	47.9	1	2
1	63	180	64	150	93	7.85	4.8	0.74	3.85	1.49	0.72	2.7	95	3	2	1	2	2	2	29.5	3	40.3	4	8
2	73	158	55	167	97	5.69	3.7		3.78	1.36	1.39	2.12	64	3	2	1	2	1	1	7.5	2	210.6	3	3
1	70	164	67	129	71	5.81	5.8		3.51	1.38	1.22	1.9	78	1	2	1	1	1	2	6	3	44.5	4	5
1	69	170	75	150	88	5.6	6.8	0.17	2.89	1.18	1.17	1.46	79	4	2	1	1	1	1	43	3	47.5	5	8
2	86	150	57	145	75	7.41	5.4	0.25	3.45	0.88	1.2	2.01	124	1	2	1	1	1	1	2	2	87	3	1
2	76	170	67	139	84	5.43	7.7		3.76	1.07	1.24	2.3	60	4	1	2	2	1	1	23	2	101.8	5	8
1	65	170	69	127	77	5.08	8.4		3.8	1.93	1.04	2.4	79	3	1	2	2	1	1	8	2	61.5	3	1
1	61	176	81	122	61	7.31	9.1	2.32	4.41	1.31	0.73	3.35	90	1	1	2	2	1	2	21	4	58	3	5
1	61	172	63	104	50	5.6	4.7		4.37	1.16	1.17	2.93	109	1	1	1	1	1	2	0	1	35.8	1	0
2	70	154	60	136	64	4.4	6.2	0.16	3.02	2.02	0.67	1.88	78	1	2	2	2	1	1	11.5	3	38.7	4	7
1	58	170	70	122	74	5.78	17.4	0.26	3.72	3.71	0.89	1.57	76	1	2	2	1	1	2	104	2	56.5	5	12
1	48	169	80	146	95	5.15	11.6	0.57	5.06	5.06	0.81	2.75	77	1	2	2	2	1	2	56	2	44.8	5	11
1	48	170	78	116	75	7.46	6.4	0.64	2.64	1.93	0.77	1.39	96	1	1	1	1	1	2	53	4	64.7	4	4
1	74	170	68	146	85	5.97	8.5	0.15	3.17	1.13	1.03	1.84	108	1	2	2	1	1	1	8	2	107.8	4	3
1	78	165	70	134	74	5.13	5.7		4.42	1.08	1.13	3.21	70	1	1	1	1	1	2	2.5	2	67.4	1	2
2	63	158	57	124	90	5.52	5.2	0.13	4.61	1.89	1.23	2.92	79	3	2	1	2	1	1	47.5	2	42	4	4
2	59	152	60	133	95	8.93	5.7	0.17	3.55	1.16	1.48	1.81	65	1	2	1	1	1	1	0	1	43.5	1	0
2	49	157	60	117	81	7.72	9		5.42	4.36	0.87	3.15	57	1	1	2	2	1	1	57	2	121.9	4	6
1	67	160	58	118	65	5.43	4.7	0.16	3.51	0.69	0.95	2.52	74	1	1	1	1	1	1	6.5	1	113.5	1	3
2	64	171	73	127	85	7.48	6.8		3.19	1.95	1	1.55	83	1	2	1	2	3	1	0	1	69.6	1	0
2	67	156	76	157	95	5.1	5.7	0.27	2.77	1.65	0.9	1.43	113	1	2	1	1	1	1	3	2	149.8	3	1
1	57	164	70	126	76	8.83	6.8	2.14	2.53	3.02	0.66	1.11	75	1	1	1	1	1	2	50	5	35.9	5	6
1	49	172	75	117	67	4.97	6.2	0.12	4.04	0.85	0.87	3.04	67	4	2	1	2	1	1	20	3	76.7	3	1
2	78	158	69.5	177	88	5.38	6.5		3.98	3.44	0.78	2.33	55	1	2	1	1	1	1	26	2	94.1	3	5
2	62	158	53	131	70	6.03	5.4	0.18	5.41	1.36	1.42	3.77	59	1	1	1	2	1	1	33	2	111	4	6
1	67	177	80	117	71	10.4	6.8		3.12	0.91	1.25	1.68	90	1	2	1	1	1	1	98	4	78.5	5	10
1	75	170	85	160	80	4.1	9	0.17	2.33	0.93	0.98	1.21	95	4	2	2	2	1	2	2.5	2	36.6	4	3
2	67	158	100	142	86	7.46	6.8	0.1	1.98	1.55	0.65	0.9	55	1	2	2	2	1	1	5.5	2	56.7	3	3
2	81	158	72	144	86	9.27	6		2.48	2.27	0.94	0.91	104	1	2	1	2	1	1	14	2	160.2	4	5
1	63	158	58.5	146	86	5.61	4.7	0.26	3.15	0.97	1.15	1.88	69	1	2	1	1	1	1	0	1	107.4	1	0
1	48	178	100	135	80	7.03	8.2		3.15	1.86	0.78	1.82	84	4	2	2	2	1	1	2.5	1	73.6	1	2
2	59	163	62.5	111	59	5.1	4.9	0.24	3.97	0.83	1.7	2.2	66	1	1	1	1	1	1	4	1	151.8	1	2
2	77	160	56	149	90	5.96	4.8	0.15	2.69	0.93	1.1	1.29	95	1	2	1	1	1	1	37.5	2	117.1	4	3
1	45	173	85	148	94	6.47	9.5		5.85	3.15	0.89	3.92	71	3	2	2	2	1	2	4.5	2	106.1	3	3
1	63	162	65	167	83	4.03	4.8	0.16	4.63	1.86	1.21	3.08	69	1	2	1	1	1	1	19	2	122.9	3	4
2	68	160	60	125	80	6.15	5.2		3.54	0.75	1.28	2.16	59	1	1	1	1	1	1	3.5	3	122.9	3	3
2	63	163	50	160	77	4.92	7.9		4.49	1.09	1.87	2.54	65	3	2	2	2	1	1	0	3	130.8	1	0
1	81	158	58	140	65	4.19	4.4		2.71	1.1	0.98	1.39	947	1	2	1	1	1	2	10.5	2	34.4	3	3
1	71	163	75	172	86	8.19	5.5	0.34	4.04	1.95	0.94	2.48	97	1	2	2	1	1	1	152	2	50.4	5	12
1	79	172	71	137	73	7.76	6.7	0.89	3.45	1.51	1.17	1.93	103	1	2	1	1	1	1	40	3	103.4	4	2
2	63	162	71	140	76	7.06	9.9	0	3.05	2.42	1.09	1.32	60	3	2	2	2	1	1	31	2	64.3	4	5
2	51	162	70	147	93	5.86	4.9	0.39	3.17	0.93	1.37	1.66	59	1	2	1	1	1	1	7	3	100.9	3	2
1	73	170	66.5	125	75	7.91	6.2	1.38	2.96	1.53	0.95	1.51	72	1	2	2	1	1	2	66	2	55.6	5	10
2	84	168	65	135	80	3.96	4.9		3.3	1.43	1.32	1.57	78	3	2	1	1	1	1	1.5	1	31.4	1	1
1	56	166	71.5	139	64	9.44	5		3.78	3.57	0.81	2.02	69	1	2	1	2	1	2	5.5	5	144.4	3	2
1	50	173	79	120	80	9.98	5.2		3.61	2.06	1.21	1.96	132	1	2	1	2	1	2	62	2	88.2	5	7
1	61	175	91	127	112	6.21	7.2	0.21	2.95	1.43	0.85	1.7	90	1	2	2	1	2	1	21	3	23.6	3	3
1	72	167	72	170	82	13.01	6.08		2.81	2.85	0.86	1.05	102	1	2	1	2	1	1	35.5	2	123.6	5	3
1	51	172	93	131	80	8.31	10.3	0.5	3.23	4.6	0.61	1.47	94	3	1	2	2	1	2	17.5	3	51.2	4	6
1	71	175	84	126	82	5.28	6.7		3.58	1.03	1.46	2.01	152	1	2	2	1	1	1	1	1	13.6	1	1
1	57	173	84	148	96	8.53	6.5	2.14	3.9	1.99	1.13	2.15	83	1	2	2	1	1	2	52.5	2	63.7	4	8
1	53	162	62	130	80	12.75	5.7	0.61	2.79	1.1	0.84	1.6	82	1	2	1	1	2	2	20	2	88	3	5
1	43	177	77	126	78	10.18	8.9	0.61	4.38	2.36	0.94	2.83	63	3	2	2	2	1	1	59.5	2	46.9	4	3
1	53	178	93	153	115	7.85	7.1		2.55	1.14	1.2	1.11	83	1	2	2	1	1	1	44	3	111	4	3
2	76	160	55	114	74	6.06	4.8		3.97	0.81	1.49	2.4	61	1	1	1	2	1	1	16	2	78.4	3	2
2	79	160	70	120	73	5.85	6.3	0.28	2.83	1.73	0.97	1.31	71	1	2	2	1	1	1	103	2	53.3	5	8
1	65	152	60	115	87	6.47	6.3	0.31	4.93	2.03	1.13	3.2	72	3	1	1	2	1	1	1	1	198.3	1	1
1	69	180	75	160	80	7.39	9.7	0.64	3.19	2.3	0.69	1.66	103	1	2	2	1	1	2	38	2	55.6	3	4
1	57	165	84	141	87	6.45	6.4	0.16	2.76	2.39	0.84	1.46	80	1	2	1	1	1	2	1.5	1	38.1	1	1
1	42	182	88	122	84	8.38	7.9	3.44	2.91	2.92	0.7	1.45	77	1	1	2	1	1	2	32	4	73.2	3	1
2	71	158	58	125	75	5.39	10.8	0.17	4.24	2.22	1.11	2.54	80	1	1	2	1	1	1	0	1	73.3	1	0
2	62	166	53	135	86	4	4.7	0.28	2.1	2.6	0.52	0.58	76	1	1	1	1	1	1	28	2	75.3	3	4
2	74	160	45	112	69	5.48	9.7	0.41	2.57	1.45	0.75	1.22	64	1	1	2	1	1	2	17.5	2	381.6	4	5
2	69	155	62	129	69	4.08	4.8		2.65	1.38	1.11	1.13	50	1	2	1	1	1	1	1.5	1	34.1	1	1
1	59	170	86	125	75	6.08	16.7		3.82	3.21	0.91	1.91	98	4	1	2	2	1	2	37	2	58.3	4	4
1	54	173	83	146	59	6.99	7.1		2.88	4.84	0.68	1.18	70	3	2	2	2	1	2	8	2	61.2	5	3
1	65	170	80	151	79	4.68	4.3	0.1	2.88	2.89	0.86	1.47	91	1	2	1	1	1	1	1	1	62.7	3	1
1	73	163	56	147	69	4.99	11.8	0.1	3.59	1.14	1.23	2.06	69	1	2	2	1	1	1	93	2	78.6	5	7
1	46	173	97	121	70	10.43			2.62	2.1	0.79	1.19	71	1	1	1	1	1	2	1	1	34.5	3	1
2	75	162	68	186	96	4.84		0.26	2.86	4.04	1.42	0.7	72	3	2	2	2	1	1	8	2	63.7	5	6
2	76	165	74	120	80	7.52	12.1	0.54	2.87	1.19	1.47	1.14	73	1	2	2	1	1	1	46	2	103.9	4	11
1	73	177	75.5	131	82	10.8	6.2		2.78	1.49	0.82	1.52	163	3	2	1	2	1	1	8	4	187.6	4	4
2	73	152	64.5	167	89	9.5	8.3		4.08	4.65	0.68	1.72	117	1	2	2	1	2	1	51	5	90.3	5	9
1	71	170	70	86	56	7.52	10.5	9.5	4.2	1.41	1.54	2.33	81	1	1	2	1	1	1	33	5	51.8	4	6
2	76	160	76	177	87	5.79	11.5	0.29	3.89	1.59	1.18	2.16	75	1	2	2	1	2	1	41.5	2	55	5	11
2	81	152	70	162	91	5.37	9.9		4.49	1.39	0.84	3.15	97	1	2	2	1	1	1	65	5	79.1	5	9
1	33	173	87	153	96	11.38	4.6	0.41	2.06	1.81	0.88	0.72	116	1	2	1	1	1	1	0	1	33.5	1	0
2	68	150	56	148	78	6.47	4.7	0.81	5.51	2.33	1.05	3.78	88	3	2	1	1	1	2	88	2	99.2	5	11
1	73	175	76	140	76	5.61	7.9	0.28	3.38	2.4	0.95	1.67	96	2	2	2	1	1	1	30	2	32.2	5	7
1	83	160	59	179	57	6.18	7.9	0.19	3.72	0.98	1.22	2.33	83	1	2	2	1	1		3.5	3	24.6	4	3
2	83	156	60	162	80	7.31	5.5		4.32	3.36	1.32	2.06	68	1	2	1	1	1	1	2	1	89.5	1	2
1	59	163	73	126	73	4.58	8	0.26	3.7	1.79	1.3	1.97	77	1	1	2	1	1	2	1.5	1	27.7	1	2
2	59	167	65.5	120	74	7.7	5.5	1.65	4.3	1.54	1.08	2.73	65	1	1	1	1	1	1	51.5	5	29.6	3	4
1	51	163	60	128	73	7.31	7.2		3.83	2.45	1.12	2.07	92	1	1	2	1	1	2	20	3	211.8	3	1
1	44	178	86	107	61	5.25	5.3		4.49	4.13	1.03	2.38	104	4	2	1	1	1	2	17.5	3	68	5	7
2	65	153	50	120	80	4.23	5.9	0.17	4.63	1.96	0.91	3.12	75	1	2	1	1	1	1	11.5	2	41.2	3	6
1	75	178	78	118	73	4.64	4.7		2.76	1.12	1.13	1.25	111	3	1	1	2	1	2	8	2	30	3	3
1	67	170	64	104	61	7.73	4.6	0.14	3.08	1.66	0.94	1.62	75	3	1	1	2	1	1	1.5	2	100.4	3	2
2	64	163	73	117	62	4.44	11	0.2	3.76	2.36	0.98	1.89	71	1	2	2	1	1	1	0	1	80.6	1	0
2	61	155	65	132	68	8.42	8.3	0.39	3.41	3.93	0.91	1.41	69	1	2	2	1	1	1	2	1	81.6	1	2
2	70	152	68	132	68	9.53	9.2		2.42	1.62	0.68	1.2	73	3	2	2	2	1	1	7.5	3	45.6	4	4
1	56	172	105	160	80	10.49	6.1	1.38	3.86	2.59	0.77	2.33	116	2	2	2	1	1	1	0	1	73.4	1	0
2	52	150	76	161	85	6.12	9.3	0.28	5.39	1.58	1.09	3.86	64	4	2	2	2	1	2	14	3	82.8	3	5
2	65	160	69	151	87	5.35	7.1	0.13	4.3	1.46	1.21	2.81	57	2	2	2	2	1	1	10	3	75.2	3	2
1	68	175	69	128	83	5	6.8	0	3	1.29	0.89	1.61	88	3	2	1	2	1	1	25.5	2	45.5	4	3
1	65	170	73	151	84	5.95	7.9	0.31	3.89	1.48	1.45	1.97	81	3	2	2	1	1	2	0.5	1	31.3	1	1
1	45	172	85	118	77	7.16	4.7	0.34	4.08	0.92	1.06	2.75	83	1	1	1	1	1	1	0	1	44.6	1	0
1	61	180	63	127	78	8.74	6.2	0	4.52	0.61	1.37	3.25	73	1	2	1	1	1	1	24	4	66.6	3	1
2	70	158	67	166	88	5.45	4.6	0.3	3.38	1.34	1.33	1.78	61	1	2	1	1	2	1	0	1	85.6	1	0
1	84	160	56	132	69	9.28	5.8	0.31	3.54	0.97	1.64	1.63	105	1	2	1	1	1	1	0	1	44.1	1	0
1	77	174	72	103	74	6.31	8.2		3.89	1.37	1.04	2.38	89	3	2	2	2	1	1	60	4	14.6	5	6
1	48	175	88	183	100	7.95	5.4	0.57	6.29	5.1	1.09	3.44	83	4	2	1	2	1	1	56.5	4	43	5	11
1	67	172	75	151	76	5.25	4.4		5.39	2.75	1.15	3.53	108	3	2	1	2	1	1	1.5	1	46	1	1
1	49	175	71	120	80	6.86	5.1		3.12	2.94	0.7	1.59	75	1	1	1	1	1	2	6	2	76	3	1
1	53	180	85	164	104	6.96	4.9		3.48	1.12	0.95	2.15	83	2	2	1	1	1	2	7	2	75	3	3
2	78	155	63.5	171	53	5.18	5.9	0.13	3.56	2.15	1.11	1.73	85	4	2	2	2	2	1	89	2	54.3	5	6
1	68	160	69	141	80	6.82	6.8		3.78	2.06	0.9	2.14	84	1	2	1	2	1	1	26.5	3	50.9	5	9
2	69	148	46	176	103	8.34	6.2	2.1	4.41	2.27	0.76	2.78	111	2	2	2	1	1	2	95	5	144.9	5	7
1	51	176	65	103	82	4.83	5.1	0.95	4.03	1.17	0.99	2.61	91	1	2	1	1	1	2	0	1	77.1	1	0
2	65	152	72	152	85	9.84	7.6	0.34	3.41	1.38	1.1	1.91	64	1	2	2	1	1	1	2.5	1	49	1	2
1	81	172	56	170	78	6.13	7.3	0.56	4.32	1.99	0.94	2.8	86	1	2	2	1	1	2	124	5	54.9	5	7
2	76	158	45.5	127	75	4.7	6.9		3.69	0.8	1.67	1.85	71	1	2	2	1	2	1	1.5	1	71.5	1	2
1	60	169	80	135	75	5.99	8.9		5.25	3.7	1.08	3.17	64	3	2	2	2	1	2	74	3	126.2	5	7
1	68	172	84	131	56	4.45	7.2		2.95	1.23	1.07	1.53	78	4	1	2	2	1	1	47.5	2	21	5	7
2	57	155	52.5	116	64	6.2	6.5	1.03	4.13	1.81	1.21	2.33	60	3	2	1	2	1	1	8	2	32.6	3	4
2	78	162	66	158	87	4.17	5.1		4.5	0.9	1.82	2.38	81	2	2	1	2	1	1	13	2	37.4	3	5
2	68	151	66	126	85	7.27	5.6		3.35	2.26	0.85	1.75	62	3	1	1	2	1	1	27.5	2	95.1	4	6
1	61	180	96	124	78	5.49	7.9		2.95	0.89	0.98	1.65	84	2	2	2	2	1	1	20	2	72	5	4
2	56	165	71	130	78	6.51	6.2	0.12	5.74	1.99	1.42	3.8	58	1	1	1	1	1	1	0	1	81.6	1	0
1	42	176	79	145	83	8.27	5.5		3.07	2.14	0.82	1.61	83	3	2	1	2	1	1	50	2	80.9	4	2
1	62	176	70	142	74	6.36	6		3.59	3.64	0.84	1.76	92	3	2	2	2	1	2	48	3	58.1	5	10
1	56	176	70	140	85	6.6	10.2	0.19	3.74	2.68	1.01	1.86	97	1	2	2	1	2	1	37.5	3	32.1	3	6
1	70	173	79	157	86	6.43	4.9	0	3.4	2.47	0.76	2	90	4	2	1	1	2	1	13	3	62.9	4	4
1	68	172	80	138	89	6.28	6.3	0.94	3.32	0.82	1.19	1.89	88	3	2	2	2	1	1	4	1	62	1	2
1	64	175	90	128	85	4.65	12.8	0.13	2.89	3.37	0.73	1.13	77	3	2	2	2	2	1	1	1	70.2	1	1
1	74	172	70	127	66	5.68	6.8	0.26	3.57	1.18	0.93	2.11	59	1	2	1	1	1	1	100	2	37.7	5	6
2	66	162	69	129	84	6.55	7.3	0.3	3.55	3.98	0.74	1.68	54	1	2	2	1	1	2	85	2	102.9	4	8
2	77	158	65	137	59	7.64	5.6	0.45	3.84	2.05	0.97	2.11	72	3	1	2	2	1	1	9.5	2	83.5	3	6
1	44	171	86	99	66	5.18	5.2		4.6	4.18	0.84	2.07	92	1	1	1	2	1	2	0	1	87	1	0
1	57	170	82	129	84	7.62	6.1		4.35	2.33	0.91	2.8	89	2	1	1	2	1	2	2.5	1	64.5	1	2
1	50	180	86	117	85	6.72	5.2	0.16	4	2.49	0.8	2.24	76	1	1	1	1	1	1	21.5	2	48.7	3	2
1	53	180	95	125	85	8.83	10		6.2	3.11	0.91	4.31	69	3	2	2	1	1	2	162	2	66.5	5	7
2	73	160	57	112	73	6.16	7.1		6.1	1.77	1.18	4.49	68	1	1	2	1	1	1	17.5	2	68.3	4	5
1	62	174	70	155	96	7.11	5.4		4.23	2.12	0.98	2.69	79	1	2	1	2	1	2	3.5	3	94.1	3	2
1	80	165	67	158	62	5.83	5.8	0.23	2.48	0.79	1.1	1.09	112	3	2	2	1	1	1	7.5	2	78.1	4	6
2	70	159	60	149	74	7.13	4.7	0.31	2.98	0.72	0.94	1.81	70	1	2	2	1	1	1	26.5	3	119	3	4
1	65	170	79	161	79	8.54	5.8	0.18	3.82	1.89	0.85	2.38	69	2	2	1	2	1	2	24	2	92.7	3	2
1	71	165	68	152	73	5.96	5.6		3.57	1.53	1.14	2.06	88	3	2	1	1	1	2	1	1	53.7	1	1
1	69	168	83	134	81				2.74	1.64	1.1	1.07	84	2	1	1	2	1	1	4.5	3	30	3	3
2	72	158	56	136	93	5.03	8.6		3.52	2.97	0.85	1.64	62	3	2	2	2	1	1	13.5	2	103.2	4	3
2	72	150	55	172	84	5.89	8.1		3.89	0.81	1.6	2.02	59	1	2	2	2	2	1	13	3	76.9	3	2
1	55	165	58	130	80	3.76	6	0.338	2.39	2.69	0.62	0.81	66	1	2	1	2	1	1	11	5	98.6	4	3
2	78	155	56	119	67	7.58	5.2	2.81	3.2	1.24	1.01	1.67	83	2	2	1	2	2	1	5	3	65.3	4	3
2	68	163	67.5	120	80	7.78	5.8	3.85	3.58	1.33	1	2.08	75	1	1	1	1	1	2	0	1	88.4	1	0
2	58	154	71	150	98	4.28	5.4		5.27	3.19	1.27	2.99	73	1	2	1	1	1	1	0	1	142.3	1	0
1	73	181	71	125	82	6.46	6.7		3.45	0.83	1.35	1.82	71	4	1	1	2	1	2	19	2	35.2	3	5
1	51	178	84	158	97	7.77	8.4	0.35	3.63	2.64	0.97	1.79	92	3	2	2	2	1	2	126	2	15.6	5	8
1	73	170	90	142	66	5.82	7.3	0.25	5.79	1.92	1	3.98	100	1	2	2	1	1	1	28.5	5	55.6	5	9
1	54	175	90	169	104	6.12			4.2	2.45	0.9	2.47	59	1	2	2	2	2	2	78	2	78.3	5	8
1	69	165	70	139	75	8.59	12.7		3.43	2.26	1.13	1.81	92	3	2	2	2	2	2	53.5	3	58	5	9
1	73	180	70	136	76	4.02	4.9		3.95	1.83	0.93	2.48	82	4	2	1	1	1	1	0	1	29.9	1	0
1	76	172	92	143	97	7.17	10.1	0.18	3.07	1.23	0.99	1.72	84	1	2	2	1	1	1	57	3	119.1	3	7
2	58	165	70	130	75	3.46	6.6	0.14	4.63	5.32	0.71	1.71	53	2	1	2	2	1	1	1	1	154.1	1	1
2	60	158	58	130	88	8.1	6.7		3.27	1.52	1.01	1.82	60	1	2	1	1	1	1	0	1	36.3	1	0
1	62	165	65	133	86	7.17	11.4		3.18	1.64	1.15	1.57	66	1	1	2	1	1	1	35	3	42.9	5	2
2	65	160	51	146	95	6.18	4.7	1.38	3.43	0.98	1.67	1.46	79	1	2	1	1	1	1	0	1	63.6	1	0
1	56	166	75	151	93	5.54	9.7		3.26	1.17	1.52	1.42	62	1	2	2	2	1	2	55	2	64	5	5
2	65	157	54	132	64	4.41	5.7		5.07	4.94	0.79	2.47	67	1	2	1	1	1	1	0	1	80.9	1	0
2	81	155	55	123	59	5.56	5.1		3.55	0.6	1.61	1.74	46	1	2	2	2	1	1	3	2	79.3	3	2
1	65	170	73	108	74	4.15	9.4		3.55	1.18	1.75	1.41	79	1	1	2	1	1	1	0	1	69.1	1	0
1	67	166	76	140	90	7.13	6.8		3.03	1.36	1.33	1.3	71	4	2	1	2	1	1	17	3	134.7	4	4
1	75	173	70	146	78	5.11	18.2	0.86	2.6	1.37	0.87	1.24	82	1	2	2	2	2	1	62	2	32.1	5	8
1	60	178	78	139	83	7.4	6.1		3.53	1.14	0.97	2.14	109	1	1	1	1	1	2	80	2	25	3	1
2	64	156	58	116	73	7.39	7.7		4.11	1.09	1.28	2.47	61	3	2	2	2	1	1	3	3	41.5	3	1
2	66	152	53	132	89	4.12	4.5	0.15	4.97	1.27	1.27	3.36	60	2	1	1	2	1	1	1.5	1	128.8	1	1
2	64	155	62	130	86	3.8	10.2		4.21	1.42	1.19	2.6	74	1	1	2	1	1	1	0	1	124.2	1	0
2	79	160	87	151	72	5.71	8.2	0.15	3.64	1.75	0.75	2.14	66	1	2	2	1	1	1	0	1	47.4	1	0
1	42	165	70	127	82	6.39	6.1	0.26	2.51	2.84	0.5	1.16	64	2	1	1	1	1	2	8	3	76.6	3	4
2	77	160	68	133	69	7.04	7.6	0.14	3.91	2.15	1.12	2.12	66	2	2	2	2	1	1	22	2	33.4	5	5
2	60	160	69	128	87	5.33	7.2		3.34	2.02	0.97	1.77	59	1	2	2	2	1	1	40	2	39.8	3	1
1	67	175	67	111	67	3.67	6.6		4.39	0.73	1.33	2.88	71	1	1	1	1	1	1	0	1	14.4	1	0
1	64	165	65	142	68	9.04	5.3		4.38	2.29	1.29	2.52	68	1	2	1	1	1	2	2.5	2	101.7	3	2
1	87	171	68	145	79	6.48	4.9	0.24	3.34	1.37	1	2	128	2	2	1	2	1	1	8.5	2	95.4	4	3
2	81	162	55	132	70	5.34	5.5	1.41	2.93	1.02	1.14	1.35	112	1	1	1	2	1	1	1.5	4	21.7	1	1
2	70	157	55	161	77	5.95	12.7	0.21	4.16	1.6	1.15	2.59	55	1	2	2	1	1	1	8.5	3	53	3	4
1	71	165	71.5	90	52	8.4	16.1	10.3	2.77	0.95	0.66	1.69	121	1	2	2	1	1	1	63	4	52.8	5	5
2	64	160	60	112	71	6.2	14.3	2.35	4.61	2.57	0.75	2.72	75	1	1	2	2	1	1	52	5	92	5	8
2	85	158	20	149	101	6.89	11.4	5.4	3.66	1.54	1	2.07	109	1	2	2	1	1	1	74	4	42	5	7
2	79	150	54	124	79	4.74	12.2	0.4	4.47	2.4	0.78	2.83	72	1	1	2	1	1	1	118	5	9.6	5	5
2	80	158	66	151	81	5.46	5.9		3.63	3.21	0.89	1.73	89	1	2	1	1	1	2	4.5	3	178.8	3	4
2	57	156	68	109	78	6.6	7.9		3.8	1.35	1.12	2.21	58	3	2	2	2	1	1	1.5	1	42.9	3	1
1	58	188	114	134	87	6.2	6		3.1	1.82	0.67	1.88	73	1	1	1	1	1	2	0	1	51.9	1	0
1	72	169	69	159	83	7.28	5.6		3.02	3.15	0.72	1.23	132	2	2	2	2	2	2	13.5	3	95.4	5	4
1	55	174	77	117	77	5.09	7.8	0.12	3	2.69	0.78	1.2	93	2	1	2	1	1	2	6	3	42.9	5	4
1	61	170	71	155	88	6.46	6.7		4.09	2.64	0.92	2.25	83	3	2	2	2	1	1	9.5	2	21.6	4	6
2	57	157	68	157	95	6.74	5.2	0.44	3.91	1.67	1.42	2.02	70	3	2	1	1	2	2	1	2	118.3	1	1
1	56	168	73	157	93	8.38	6.1	0.27	4.88	4.81	0.69	2.44	87	1	2	1	1	1	2	27	5	101.7	4	6
1	80	168	60	150	70	5.53	6		5.61	1.1	1.24	4.06	99	1	2	2	2	1	1	126.5	3	57.1	5	7
2	77	158	20	132	70	6.67	9	1.38	2	0.9	0.72	0.91	123	1	2	2	1	1	1	34	4	48.1	4	11
1	58	175	89	135	88	10.53	8.2		5.42	1.77	1.18	3.66	91	1	1	2	1	1	2	72.5	2	85.7	5	6
1	83	170	66	87	65	7.89	11.9	9.19	4.27	0.84	0.83	3.09	121	1	2	2	1	1	1	101	5	86.3	5	9
1	54	170	70	141	80	9	4.9		4.11	3.78	0.56	2.22	79	2	2	1	2	1	1	46.5	5	42	5	5
1	61	173	75	134	90	6.85	5	0.66	3.13	1.54	0.9	1.73	81	3	2	1	2	1	2	7.5	2	46.1	3	3
2	79	150	54	124	79				2.8	0.91	1.29	1.25	68	1	1	2	1	1	1	118	5	34.7	5	5
1	75	170	83	127	67	5.42	5.1		3.05	1.58	0.98	1.5	83	3	1	2	2	1	2	8	2	53.3	3	2
1	64	163	81	150	96	3.44	7.4		3.3	2.78	0.7	1.82	66	3	2	2	2	2	1	38	2	33.7	5	5
1	78	174	67	138	75	5.48	5.3		3.04	0.78	0.97	1.91	95	3	1	2	2	1	1	6.5	2	62.4	4	5
1	52	165	80	126	82	6.73	8.8	0.41	3.39	3.58	0.57	1.81	81	1	2	2	2	1	1	24	3	65.3	3	3
1	62	170	70	123	78	7.25	6.9	0	3.55	1.18	0.81	2.42	75	3	2	1	2	1	2	4	3	47.5	3	2
1	68	164	70	123	66	6.45	9	0.3	3.42	4.65	0.79	1.45	79	1	1	2	1	1	2	164	5	41.5	5	4
1	69	175	84	150	90	7.18	6.1	0.33	4.93	1.64	0.93	3.35	88	1	2	1	1	1	2	0	1	81.1	1	0
2	60	155	56	101	62	7.13	4.9		4.13	1.36	1.53	2.13	60	2	1	1	2	1	1	0	1	69.8	1	0
1	56	170	80	123	72	6.86	14.1	0.38	3.82	1.87	0.74	2.31	87	4	2	2	2	1	1	106	3	57.7	5	6
1	63	166	63	109	76	7.42	5.1		2.6	0.54	0.9	1.57	63	3	1	2	1	1	2	34.5	2	24.3	3	2
2	41	160	72.5	113	61	7.27	4.8	0.39	2.89	1.08	0.74	1.71	81	3	2	1	2	1	1	56	2	165.8	4	3
2	84	150	20	134	63	6.23	6.3	0.3	3.84	2.34	0.58	2.12	87	1	2	1	1	2	1	15.5	3	44.5	4	6
2	68	157	77	168	79	4.34	6.4	0.37	3.78	1.81	0.67	2.3	97	1	2	2	2	1	1	21	2	109.6	5	4
2	65	160	52	149	77	8.55	5.5	1.88	1.46	0.53	0.95	0.32	63	1	2	2	1	1	1	58	2	41.8	5	9
1	58	168	68	120	80	8.37	13.1		3.49	1.88	0.8	2.05	80	3	2	2	2	1	2	111	2	20.6	5	6
1	71	167	70	157	77	7.97	6.2		5.07	1.03	1.38	3.34	69	1	2	1	1	1	2	9.5	3	39.3	3	3
1	60	168	88	140	80	6.87	5.8	0.2	2.02	1.4	0.54	0.98	87	3	2	1	2	1	2	11	3	27.6	4	7
1	71	167	59	115	75	6.41	5.6		2.65	0.87	1.11	1.21	71	3	2	2	2	1	1	135	3	97.8	5	8
1	68	168	67	106	62	4.71	4.7		3.71	1.06	0.86	2.37	71	3	1	1	2	1	1	107	2	64.8	5	6
2	72	158	67	130	70	6.77	5		3.8	2.21	1	1.93	77	3	1	1	2	1	1	1.5	1	88.8	1	1
1	69	178	78	141	71	8.78	5.6		3.9	1.29	1	2.66	72	1	2	1	1	2	2	50	5	44.5	5	8
1	56	170	72	115	80		6.1		3.76	1.75	0.99	2.11	81	3	2	1	2	1	2	17	2	45.4	3	2
1	64	165	70	160	80	5.46	10.8		3.87	3.42	0.66	2.13	91	3	2	2	2	2	1	3.5	2	62.3	4	2
1	53	173	90	215	115	4.25	12.7	0.95	2.53	3.54	0.51	0.79	101	3	2	2	2	1	1	31	2	46.6	4	5
1	53	180	90	127	90	6.84	9.2		5.04	3.29	0.68	3.09	84	1	2	2	2	1	2	51	3	40.1	5	8
1	81	170	69	128	88	5.16	5.2		2.88	0.62	1.21	1.56	91	3	2	1	2	1	2	8	3	40.7	3	2
1	65	168	67	120	80	8.33	5.6		3.53	1.17	1	2.29	69	4	1	1	2	1	1	59	2	110.6	4	5
2	55	167	67	138	73	5.62	6.1		3.64	1.21	0.98	2.12	68	1	2	2	1	1	1	0	1	149.4	1	0
1	50	171	83	106	60	8.52	8.6		2.9	1	0.81	1.75	79	3	2	2	1	1	1	72.5	2	34.2	5	7
1	55	170	84	109	76	7.19	7.6	0.17	2.87	2.44	0.97	1.18	89	3	2	2	2	1	1	44	2	73.4	5	9
1	65	165	60	127	70	7.67	8.1	0.24	3.13	1.14	1.04	1.61	80	1	2	2	1	1	2	31	4	40	5	6
2	66	160	66	161	85	3.81	4.36	0.47	4.28	1.26	1.32	2.65	63	1	2	1	1	1	2	4.5	3	65.7	3	3
2	59	158	63.5	141	100	5.33	6.6		3.36	2.09	1.04	1.64	63	1	2	1	1	1	1	19	3	164.7	4	3
1	59	170	73	131	67	9.01	10.3	0.94	2.76	0.9	0.93	1.48	69	2	2	2	2	1	2	60	3	29.4	5	4
1	56	168	78	136	88	4.01	5.3		6.28	0.84	1.31	4.98	105	1	1	1	1	2	2	0	1	89	1	0
1	62	180	88	145	68	6.97	5.2	0.2	3.11	0.65	0.99	1.86	69	1	2	1	1	1	1	6	2	53.3	3	3
2	79	162	62	125	70	3.73	5.6		3.88	0.55	1.73	1.96	66	3	1	1	2	2	1	5	1	44	1	3
1	46	168	74	123	71	7.44	10		4.63	1.83	0.83	3.16	63	1	1	2	2	1	1	65	2	99.1	5	12
1	55	178	74	145	98				4.66	1.19	0.91	3.41	72	1	2	1	2	1	2	0	1	34.5	1	0
1	42	184	86	116	69	5.82	4.7		5.42	3.95	0.8	2.86	72	1	1	1	1	1	1	0	1	122.4	1	0
1	67	165	63	120	80	4.21	4.7		3.94	1.67	0.86	2.68	76	1	2	1	2	1	1	8	2	92.2	4	3
1	69	173	80	122	78	5.61	9.3		2.68	1.33	0.93	1.37	141	4	2	2	1	1	1	5	2	53.3	4	3
1						5.26	4.7		2.78	0.88	0.8	1.68	79		1	1						151
1	75	172	54.5	121	71	5.55	5.2	0.3	3.31	1.81	0.87	1.86	82	1	1	1	1	1	2	1.5	1	69.1	1	1
1	63	170	70	144	77	7.63	8.1	1.9	3.92	1.61	0.92	2.49	82	1	2	2	1	1	2	42.5	5	49.2	5	6
1	83	170	70	120	80	4.81	5		3.96	1.86	0.71	2.69	90	1	2	1	1	1	1	7	2	239.6	4	2
1	59	170	71	133	84	5.48	11		2.72	1.57	0.73	1.33	79	3	2	2	2	1	2	22.5	2	24.1	3	2
1	83	162	61	143	67				2.59	0.61	1.05	1.45	61	3	2	1	1	1	1	31	2	129	4	5
2	70	172	76	125	79	4.62	9.6	3.4	3.01	1.21	0.92	1.72	81	3	2	2	2	1	1	14	2	52.1	4	5
2	77	160	79	154	95	6.86	10.1		4.15	1.92	0.87	2.52	143	2	2	2	2	1	1	84.5	2	97.2	4	4
1	77	168	75	184	85	7.89	11.7	0.2	5.16	1.16	1.2	3.6	72	2	2	2	2	1	1	47.5	5	38.9	5	7
1	64	170	55	137	87	7.08	5	0.2	3.83	1.25	1.22	2.2	64	1	1	1	2	2	2	1	2	54.4	4	1
2	60	160	73	176	97	9.28	7.3	0.4	3.22	1.91	0.81	1.73	71	1	2	2	1	1	1	4	2	43	3	2
2	62	155	55	136	78	6.57	4.8		2.53	1.36	0.82	1.28	58	1	2	1	1	1	1	30	2	45	5	5
1	48	178	95	156	100	9.36	5.3		4.29	2.47	0.63	2.77	101	4	2	1	2	1	1	19	3	48.9	3	2
2	71	156	48	132	83	6.33	4.9		3.56	1.05	1.47	1.87	76	3	2	1	2	2	1	0	2	67.4	3	0
2	68	156	62	117	65	7.63	5.2		5.98	5.23	0.95	2.72	57	4	2	1	2	1	1	0	1	105.9	1	0
2	55	158	67	144	78	7.69	8.9	0	4.47	1.05	0.97	3.17	67	1	2	2	1	1	1	32	2	124.1	5	6
1	77	168	83	126	72	8.02	4.5		2.37	0.65	0.98	1.16	94	1	2	2	1	1	1	65	3	51.4	5	11
1	54	176	91	149	87	5.77	5.7	0.15	3.47	1.36	0.81	2.27	59	1	2	2	2	2	2	3.5	1	66.7	1	3
1	81	170	72	147	78	7.97	8		2.65	1.2	0.86	1.31	94	3	2	2	2	1	1	23	2	41.8	5	4
1	57	170	70	122	70	7.35	5.4		5.56	3.72	0.87	3.64	75	1	1	1	2	1	1	40	1	141.7	4	7
1	51	170	84	124	90	5.8	5.5		2.93	1.85	0.8	1.43	99	1	2	1	1	1	1	0	2	167.5	3	0
1	71	162	76	114	72	5.8	5.6		2.72	0.68	1.24	1.19	87	1	2	1	2	1	1	12.5	2	33.6	4	6
1	67	186	87	105	72	5.19	5.7	0.1	3.14	0.97	1.01	1.78	79	1	1	2	1	1	1	48	3	56	3	2
1	56	172	95	106	66	7.2	10.5	3.4	2.98	1.77	0.59	1.74	446	1	2	2	1	1	1	79	4	38	5	8
1	66	181	80	127	77	4.16	10		3.49	1.48	0.83	2.14	70	4	2	2	2	2	1	73	2	48.8	5	6
2	74	160	55	143	85	2.27	4.6		4.53	1.03	1.33	2.86	63	1	2	1	1	1	1	0	1	84.6	1	0
1	52	172	95	106	68	6.6	11.1		3.52	1.71	1.13	1.76	95	2	2	2	2	2	2	70	3	63.9	5	9
1	55	178	73	151	80	5.57	6.4	0.5	3.82	1.31	0.82	2.53	72	1	2	2	2	1	2	4	2	207.1	3	2
1	46	172	73	109	96	6.82	7.2		3.22	4.63	0.65	1.29	82	1	2	2	1	1	2	10	1	157	4	3
1	58	173	73	110	63	6.34	5.1	0.4	3.44	1.07	1.17	1.84	60	1	2	1	2	1	2	32	2	43.8	5	1
1	66	166	67	100	61	6.44	10.5	0.2	3.16	0.95	0.8	2.08	85	1	1	2	2	1	2	26	2	52.4	5	3
2	70	155	60	120	85	4.07	4.6		3.58	1.63	1.07	2.13	70	1	2	1	1	1	1	7	2	155.1	4	4
1	51	170	80	119	74	6.54	13	0.3	3.46	0.86	1.36	1.85	66	1	1	2	2	1	2	62	5	30	4	4
1	75	168	71	157	86	5.48	5.1	0.1	2.97	0.98	1	1.58	89	1	2	1	2	1	1	6	2	69.4	5	2
2	57	164	67	118	67	5.99	5.6	0.1	2.8	1.18	0.76	1.37	74	1	1	1	1	1	1	0	1	82.7	1	0
2	55	162	51	134	77	3.78	6		2.81	2.16	1.08	1.02	58	4	1	1	2	1	1	27	2	50	5	7
1	77	172	65	140	80	4.78	4.8		3.07	1.08	1.22	1.42	76	1	2	1	1	1	1	12	2	28	4	6
1	43	180	83	129	83	7.2	8		3.2	1.65	1.08	1.49	81	4	2	2	2	1	2	0	3	58.4	3	0
1	81	170	71	134	73	7.48	8.8	0.6	3.66	1.2	0.72	2.52	93	1	1	2	1	1	1	104	5	65.7	5	11
1	86	176	86	106	74	5.84	5.5	0.3	3.61	2.99	0.71	1.97	91	1	2	1	1	1	1	7	2	38.1	3	2
1	53	170	72	120	80	6.13	5.9		5.26	2.29	0.82	3.57	97	1	1	1	1	1	2	0	1	178.9	1	0
1	58	170	80	145	80	5.58	7.4		3.22	3.37	1.06	1.12	68	1	2	2	1	1	2	9	2	15.1	3	5
1	81	163	71	163	74	9.19	7.8	0.7	2.57	0.99	1.05	1.04	81	1	2	2	1	1	1	9	2	19	3	4
1	60	173	65	140	81	6.75	7.1		2.76	1.33	0.87	1.4	91	1	2	2	1	1	2	26	2	38.1	5	7
1	39	172	86	131	81	7.04	4.7		2.14	0.85	0.9	0.94	92	4	2	1	2	1	1	59	3	48.1	5	6
2	65	163	70	120	80	5.75	6		3.67	1.09	0.84	2.49	74	1	2	1	1	1	1	24	2	79	5	4
1	55	171	85	123	81	4.2	4.7		4.67	3.27	0.77	3.01	86	1	1	1	2	1	1	0	1	92.8	1	0
2	65	165	82	145	75	5.97	17.5	0.4	3.68	1.6	0.84	2.27	68	1	2	2	1	1	1	90	2	133.3	5	8
1	63	165	63	133	81	6.79	7.7		2.24	1.25	0.9	0.91	64	4	2	2	2	1	2	50	3	27.7	5	4
1	69	176	81	150	90	6.35	7		4.04	3.36	0.71	1.97	82	2	2	2	2	1	2	58	2	97.6	5	5
2	73	158	62	152	82	5.38	4.8		4.3	2.41	0.84	2.64	81	1	2	1	2	1	1	5	1	62.7	1	5
1	62	172	75	123	77	6.67	5		3.73	2.3	1.27	1.7	75	3	1	1	2	1	1	12	3	53.5	4	8
2	66	170	70	106	72	4.44	5.8		3.93	2.52	0.97	2.21	88	4	1	1	2	1	1	1	2	62.7	3	1
1	73	162	74	143	89	7.65	4.4		3.27	1.64	0.92	1.91	69	2	2	2	2	1	1	31	2	56.5	4	8
1						5.64	9.4		3.97	1.08	0.93	2.68	104		1	2						114.6
2	67	153	55	120	80	5.62	5.3		4.93	1.12	1.19	3.67	64	1	1	1	1	1	1	40.5	2	121.4	4	5
1	60	178	74	112	66	10.35	8.1		3.29	1.44	0.88	2.02	70	1	2	2	2	1	2	28.5	2	221.6	4	4
1	64	176	95	118	77	9.17	4.4		3.31	1.65	0.8	2.09	77	2	1	1	2	2	2	28	2	17.3	5	8
2	57	157	58	129	58	4.14	5.1	0.2	3.84	1.1	1.23	2.27	71	3	1	1	1	1	1	0	1	63.3	1	0
2	61	162	68	135	74	6	6.9		3.14	1.15	1.04	1.64	67	3	2	1	2	1	1	17	2	68.3	3	2
1	55	177	87	141	87	6.44	5.7		3.46	1.05	0.85	2.3	86	3	2	1	2	1	2	74	3	157.4	5	4
2	71	164	79	159	79	5	5.5	0.2	4.29	0.99	1.29	2.8	65	1	2	1	1	1	1	1	1	79	1	1
1	79	173	74	120	80	7.51	5.8		3.47	1.23	0.91	2.21	77	1	2	2	1	1	2	9.5	2	51.9	3	5
2	74	155	56	145	81	4.77	4.6	0.1	4.17	1.53	1.63	2.17	72	1	2	1	1	1	1	0	1	57.1	1	0
1	62	170	72	121	79	5.76	6.8		3.32	1.63	1.16	1.58	74	1	2	1	1	2	2	5	3	31.6	3	2
1	84	173	80	146	83	7.24	7.1	0.2	2.6	1.22	1.02	1.22	96	3	2	2	1	1	2	16	2	73.6	4	7
1	65	178	96	165	80	7.32	11.6	0.3	4.16	3.34	0.8	2.54	68	4	2	2	1	1	1	16.5	2	55	4	6
1	63	162	67	150	86	4.41	5.2		2.41	1.63	0.86	0.94	73	1	2	1	1	1	2	1	3	18.5	3	1
1	60	158	60	108	72	8.35	7.8		4.03	1.07	1.04	2.62	83	1	1	2	1	1	2	43	4	41.7	3	3
1	62	176	115	140	86	3.7	5.6		3.35	1.84	0.83	1.84	93	1	2	1	1	1	2	36	2	72.9	5	4
1	44	167	76	140	90	10.33	7.8		3.57	2.6	0.85	2.03	63	3	2	2	2	1	1	41.5	3	43.6	4	4
1	57	180	82	115	49	9.85	6		3.06	1.87	0.68	1.67	87	4	1	2	2	1	1	0	1	145.8	1	0
2	69	164	73.5	145	80	4.46	4.6	0.2	3.4	2.57	0.98	1.74	68	1	2	1	1	1	1	40	3	86.6	4	1
2	63	163	49	152	75	3.88	5		4.97	0.77	2	2.96	66	1	2	2	1	1	1	1.5	1	106.7	1	1
2	77	160	75	102	65	11.11	8.1	0.9	4.54	1.78	0.9	2.99	81	1	2	2	2	1	1	79	4	40	5	6
2	62	158	75	147	78	6.06	5.8	0.5	3.9	2.44	1.05	1.98	72	1	2	1	1	1	1	0	1	79.5	1	0
2	65	161	63	129	77	4.32	5.1		4.08	1.15	1.11	2.61	62	3	1	1	2	1	1	1	3	61.8	3	1
2	80	150	56	141	69	7.86	9.7		2.96	1.84	0.9	1.27	109	1	2	2	1	1	2	37	2	38.5	5	5
1	74	160	76	160	90	10.41	5.6		3.42	1.07	1.07	2.02	99	1	2	2	1	1	1	7	2	71.8	4	2
1	56	172	64	148	89	5.58	6.2		3.39	0.78	1.14	2.12	67	1	2	1	1	1	1	3	1	44.5	1	4
2	65	162	62	131	77	5.96	8.5		5.19	3.32	0.93	3.21	54	1	1	2	2	1	1	3.5	2	77.5	3	2
1	73	170	68	154	83	5.39	12.2		3.74	1.02	1.22	2.25	76	1	2	2	1	1	1	77	3	60.3	4	8
2	65	164	56	126	68	4.17	6.4		3.45	0.73	1.57	1.74	62	1	1	1	1	1	1	0	1	164.8	1	0
2	72	150	55	142	75	6.38	11		3.94	2.06	1.1	2.24	53	1	2	2	1	1	1	0	1	44.8	1	0
1	47	180	80	113	65	7.93	4.9	1.2	3.13	2	0.83	1.58	58	1	2	1	1	1	2	19	2	48.6	3	5
1	40	176	84	99	61	5.69	5.4		3.3	2.51	0.79	1.74	81	1	1	1	1	1	2	32	2	56.8	3	1
1	52	175	81	121	75	8.59	8.5		4.56	3.48	0.98	2.47	71	1	2	2	2	1	1	1	3	29.3	3	1
2	77	153	60	126	63	8.27	7		2.31	1.63	0.85	1.07	55	1	2	2	1	1	1	1	2	69.3	3	1
1	60	177	89	132	76	8.87	8.1		3.78	1.88	0.94	2.3	102	1	2	2	2	1	2	54	2	47.3	5	6
2	49	155	59	109	72	3.23	5	0.2	2.96	1.13	1.13	1.48	51	1	1	1	1	1	1	0	3	136.7	4	0
2	57	158	65	133	86	5.2	5.1		4.06	1.18	1.75	2.06	64	1	2	1	1	1	1	0	2	112.7	3	0
1	76	173	86	118	77	4.12	8.5		2.9	1.12	0.76	1.62	89	3	2	2	2	1	1	37	5	67.8	5	2
2	69	160	95	192	91	5.65	8.3		3.47	1.51	1.02	1.89	60	3	2	2	2	1	1	5	2	48.3	3	4
1	52	170	82	134	76	7.76	6.7		2.02	1.8	0.82	0.78	76	1	1	1	1	1	1	25	2	97.2	3	3
1	64	174	90	119	72	5.87	11.1		4.06	2.17	0.67	2.68	60	1	1	2	1	1	2	102	3	70.3	5	8
1	59	170	75	148	84	6.59	9.8	0.6	3.71	1.49	0.8	2.34	81	1	2	2	2	1	1	92	5	40.1	5	8
2	61	153	50	135	64	5.97	7	0.4	3.36	4.06	0.83	1.22	60	3	1	2	2	1	1	6.5	4	40.5	4	4
1	62	170	76	144	78	6.26	6.3		2.76	4.64	0.7	0.99	85	3	2	1	2	1	1	20	2	68.2	4	4
1	62	175	67	138	59	7.99	6.7	0.2	2.37	0.75	0.83	1.31	78	3	2	1	2	1	1	164	2	44.6	5	6
2	68	156	54	116	73	4.11	6.2	0.2	3.24	1	1.73	1.13	82	3	2	2	2	1	1	0	1	65.7	1	0
1	62	180	63	119	77	4.54	5.9	0	2.98	0.48	1.32	1.59	73	4	2	1	1	1	1	4	5	59.5	3	2
2	81	160	67	164	73	5.63	5.3		2.67	1.15	0.89	1.36	67	4	2	2	2	1	1	86	2	68.3	5	7
1	51	173	77	117	73	10.2	4.9	0.4	4.32	1.72	1.09	2.65	87	3	1	1	2	2	1	56	2	79.3	5	6
2	60	160	68	110	70				4.09	1.54	0.96	2.67	74	3	2	2	2	2	1	0	1	70.1	1	0
1	58	170	73	129	82	5.28	5.9		3.23	0.97	1.16	1.77	89	1	1	2	1	1	2	11.5	2	49.9	3	4
1	64	174	90	119	72				3.62	1.8	0.69	2.26	68	4	1	2	1	1	2	104	3	75	5	8
1	79	168	67	148	76	6.02	5.6		4.07	2.03	0.94	2.55	78	3	2	2	1	2	1	14	3	81.7	5	4
2	80	150	60	150	90	6.25	5.7		3.45	2.16	1.14	1.79	81	3	2	1	2	1	1	1	2	43.5	3	1
2	71	155	43	153	66	4.55	7.9	0.1	5.56	1.85	1.37	3.68	135	2	2	2	2	1	1	38	2	75.1	5	4
1	61	175	82	134	69	8.8			4.83	4.68	0.75	2.53	87	1	2	1	2	1	1	7	3	114.1	3	2
1	42	176	87	118	71	7.12	15.6		3.69	3.53	1.02	1.53	86	1	1	2	2	1	2	34.5	4	54.9	3	3
1	63	176	88	105	71	5.32	5.3	0.2	3.26	2.09	1	1.68	88	3	2	1	2	2	2	12	2	32.8	4	4
1	66	170	68.5	131	77	8.94	4.2		3.15	2.2	0.8	1.68	66	1	1	2	1	1	2	10.5	2	47.6	3	2
1	74	171	72	123	80	6.23	13.5		3.61	2	0.87	2.13	86	2	1	2	1	1	1	88	2	98	5	6
1	64	165	76	132	83	6.45	5.9		3.53	3.27	0.71	1.97	78	3	2	1	2	1	1	10.5	2	43.4	1	5
2	74	156	63	169	75	9.65	6.2		4.05	1.49	0.82	2.65	58	3	2	2	1	2	1	32	2	60.5	5	6
2	66	165	74	131	69	9.3	6.5	0.4	3.7	1.7	1.01	1.97	72	3	2	1	2	1	1	9	2	39	4	4
1	47	173	83	142	81	8.03	6.1	0.4	2.73	1.01	0.95	1.4	78	1	2	2	1	1	1	37	4	64.2	4	5
1	50	178	79	122	80	4.62	4.9		2.84	0.92	0.84	1.73	81	4	1	1	2	1	1	2.5	3	53.5	4	2
1	63	165	70	136	84	4.27	7.5		2.51	2.34	0.54	1.34	73	3	2	2	2	1	1	7.5	2	56.9	5	4
1	47	176	79	120	76	8.12	5.6		2.38	2.43	0.57	1.13	80	1	2	1	1	1	2	21	4	42.4	5	5
1	65	176	78	114	68	7.06	5.5		3.79	1.26	0.98	2.43	65	3	1	1	2	1	1	17	3	104	4	4
2	59	158	64	117	67	5.14		0.229	3.92	1.18	1.13	2.34	109	1	2	1	1	1	1	0	1	382.5	1	0
1	55	172	82.5	147	82	7.94	9.1		2.94	2.36	0.78	1.35	79	3	2	2	2	1	1	11	2	31	5	5
2	75	162	70	165	72	5.06	5.6	0	3.15	1.57	1	1.68	74	1	2	2	1	1	1	13	4	22	4	5
1	49	168	68	122	58	9.97	5.3	1.1	3.34	1.36	0.83	2.17	58	1	2	1	1	1	2	42	3	121.3	5	10
1	39	175	82	132	84	6.7	8.6		2.95	1.24	0.9	1.64	117	4	2	2	1	1	2	32	3	128.8	3	1
2	72	163	80	184	74	7.11	7.9	0.6	5.15	2.46	0.73	3.4	79	1	2	2	1	2	1	0	1	109.1	1	0
1	53	172	82	145	95	7.36	5.8	0.6	4.69	1.66	0.87	3.11	102	4	2	2	1	1	2	95	5	33.1	5	9
1	51	170	71	117	73	8.96	10.5	0.3	3.19	1.53	0.74	1.87	79	3	2	2	2	1	1	21.5	4	97.8	5	9
1	73	172	65.5	166	96	4.44	4.9		4.07	0.74	1.88	2.01	65	3	2	2	2	1	1	1.5	1	82.7	1	1
1	55	170	77	161	82	6.86	9.5	4.5	3.9	1.55	0.36	2.35	418	1	2	2	1	1	2	52.5	5	46.2	5	6
1	67	166	89	116	68	6.84			2.79	1.28	0.96	1.36	69	1	1	1	1	1	2	2	1	76.4	1	2
2	64	164	77	133	79	5.88	5.2	0.2	5.56	2.55	0.82	3.69	75	3	2	2	2	1	1	0	1	65.6	1	0
1	53	168	90	116	73	6.88	5.4	0.3	3.46	3.43	0.83	1.74	79	3	2	1	2	1	2	5	3	89.3	3	3
1	67	165	67	156	80	4.73	6.2		3.45	3.58	0.93	1.26	68	3	2	1	2	1	1	48.5	2	47.4	4	3
1	88	165	77	143	80	7.36	5.6		3.38	2.24	0.88	1.48	130	4	2	1	1	1	1	3.5	2	30.3	3	2
1	93	168	76	154	79	7.6			4.97	1.32	0.97	3.56	125	2	2	1	2	1	1	58	2	35.5	5	8
1	75	168	94	146	57	6.24	6.1		3.36	1.71	0.79	1.88	68	3	2	1	1	1	1	53	3	42.4	4	8
2	59	161	80	154	95	3.87	5.3		5.03	0.76	2.34	2.71	67	2	2	1	2	1	1	5	3	66.3	3	1
1	75	170	72	146	86	7.55	4.8	0.3	3.09	2.29	0.73	1.43	83	4	2	1	1	1	1	25	2	47.9	4	4
1	82	169	70	135	65	4.45	5.4	0.4	3.18	3.03	0.76	1.39	91	1	2	1	1	1	1	7	2	31.5	4	3
1	58	167	70	117	82	6.2	4.9		4.41	1.51	0.94	2.88	74	1	1	1	1	1	1	28.5	5	68.5	3	4
2	84	160	53	108	63	7.28	8.6		3.46	1.1	1.25	1.79	98	4	1	2	1	1	1	94	5	44.3	5	5
1	65	170	87	136	78	8.02	13.8		4.11	2.87	0.92	2.27	69	2	2	2	1	2	1	50	2	39.5	5	10
2	44	158	64	148	68	5.08	5.2	0.2	3.22	1.32	0.86	1.9	64	4	2	1	1	1	1	0	1	141.7	1	0
1	65	175	72	126	75	6.59	7	0	3.38	0.9	1.26	1.72	78	3	1	1	2	1	1	73.5	2	59.3	4	8
2	50	177	84	145	96				3.57	2	1.1	1.91	72	1	2	1	1	1	1	89	2	98.4	4	4
2	76	159	57	150	75	5.98	5.7		4.9	1.17	2.05	2.65	65	4	2	1	1	1	1	45	2	121.8	4	3
2	37	162	80	157	74	8.36	5		4.09	2.83	0.83	2.41	56	1	2	1	1	1	1	0	1	74.6	1	0
1	52	174	77	141	86	6.44	9.4		3.8	3.61	0.72	2.14	58	3	2	2	2	1	1	44	2	58.5	5	6
2	82	153	70	142	70	8.23	9.9	1.6	4.43	2.63	0.86	2.65	127	1	2	2	2	1	1	188	5	92.9	5	9
2	55	162	65	159	87	7.25	4.3		2.58	0.78	1.13	1.23	72	4	2	1	1	1	1	14	2	64.8	3	3
1	55	170	99	120	70				2.67	1.37	0.6	1.56	77	3	2	1	1	1	2	15.5	2	29.9	5	4
2	77	155	57	118	83	5.44	5.7	0.3	3.57	0.6	1.69	1.76	74	1	1	1	1	1	1	1	1	99	3	1
2	71	160	60	175	107	3.86	6.9	0.3	2.95	1.21	1.11	1.34	77	3	2	1	2	2	1	9.5	5	40.8	4	5
1	53	171	75	156	106	7.57	6.5	0.4	5.8	1.75	1.03	4.29	75	4	2	1	2	1	2	25	3	55.3	4	3
1	37	178	100	154	86	5.69	9		3.18	2.2	0.79	1.72	71	1	2	2	1	1	2	45	2	42.5	4	3
2	76	155	57	132	80	7.13	6		5.08	5.22	0.9	2.15	78	3	2	2	2	2	1	2.5	3	95.4	5	3
1	81	172	50	111	64	5.02	8.7	0.6	2.49	0.73	0.75	1.57	65	4	1	2	1	1	1	28.5	5	54.8	5	3
1	78	160	67	132	61	6.25	5.9		2.55	2	0.66	1.3	103	4	2	1	2	2	2	17.5	3	45.9	5	5
1	63	172	78	133	67	6.3	9.5		2.82	0.81	1.01	1.59	73	3	2	2	2	1	1	17.5	3	51.3	5	6
1	81	173	68	125	75	3.71	5.7		2.62	1.37	0.88	1.3	88	3	2	1	2	1	1	15	2	14.8	3	3
1	82	169	69	152	78	6.56	6.1		2.92	2.69	0.81	1.34	123	4	2	1	2	1	1	31	2	17.4	5	4
2	65	158	67	115	69	4.75	4.9		4.11	2.97	1.24	2.01	70	3	2	2	2	1	1	0	1	47.8	1	0
2	73	165	52	118	56	4.73	5	0.2	2.86	1.14	1.36	1.28	66	3	1	2	1	1	1	5.5	2	187.1	3	3
1	61	161	60	169	94	4.76	15.2	0.1	2.84	1.62	0.8	1.43	100	1	2	2	1	1	2	35.5	2	172	4	7
2	74	162	67	135	72	6.72	5.4	5.831	3.79	1.36	1.2	1.91	63	1	2	2	1	1	1	8	4	76.7	4	3
1	76	166	74	119	65	8.91	4.8		3.16	1.1	1.02	1.93	80	4	2	1	2	2	1	44	5	24.2	5	3
2	83	156	20	155	75	6.93	7.9	0.6	3.1	1.27	0.76	1.82	111	4	2	2	1	1	1	76	5	26.5	5	7
2	82	160	62	123	66	7.43	8.5	1.4	3.2	1.74	1.51	1.28	55	4	2	2	1	2	1	37.5	2	26.3	5	9
2	68	150	55	152	92	5.31	6.1		3.26	1.07	1.23	1.74	50	3	2	2	2	1	1	4	2	44.7	3	2
1	68	174	80	114	72	7.55	5.8	0.2	3.7	1.23	0.93	2.3	75	3	1	2	2	1	2	88	2	65.6	5	8
1	57	182	92	120	80	6.66	15.4	0.3	4.41	1.24	0.83	3.25	69	1	2	2	2	1	2	14	2	86.1	3	5
1	64	168	65	153	86	7.17	4.9		3.7	1.15	1.25	2.07	62	2	2	2	1	2	1	49	2	98	5	8
1	63	174	85	134	89		5.4		2.91	2.12	0.8	1.45	74	4	2	1	1	2	1	48	2	80	4	2
1	65	173	73	120	53		6.6		3.76	1.64	1.2	2.06	67	1	2	1	1	1	2	21	2	16.8	3	2
2	61	160	72	131	65	4.69	5.1	0.1	2.91	2.56	1.03	1.24	66	3	2	1	2	1	2	5	2	43.6	3	3
2	69	156	55	135	79	6.73	4.2		4.58	1.11	1.3	2.87	77	1	1	1	1	1	1	56.5	5	200.7	5	7
1	53	174	76	125	84	8.12	10.2		2.3	1.43	0.94	0.8	74	2	2	2	2	1	2	17.5	2	49.6	3	2
1	62	162	60	135	78	7.75	5.7	0.1	3.43	1.08	1.31	1.77	89	2	2	1	2	1	2	49	2	134.6	3	2
1	76	168	68	148	84	5.63	4.8		2.49	0.7	1.03	1.28	75	3	2	1	1	1	2	5	2	25	3	1
1	60	162	60	125	80	7.4	5.2		2.5	1.19	1.01	1.1	95	1	1	1	1	1	2	105	4	109.6	5	4
2	78	150	40	160	85	5.75	4.8	0.1	3.75	1.24	1.07	2.34	114	3	2	1	1	1	1	6.5	3	96.6	3	4
1	78	172	73.5	120	80	5.87	5.6	0.3	3.24	0.9	1.01	1.95	72	1	2	2	1	1	1	0	1	80.3	1	0
2	81	152	52	151	71	5.77	6.2		2.43	0.92	1.03	1.15	101	3	2	2	2	1	1	26.5	3	42.3	3	4
1	61	160	72	131	65				3.4	1.83	1.25	1.66	79	3	2	1	2	1	2	5	2	58.1	3	3
2	78	162	63	135	84	6.17	6.1		2.92	1.57	1.19	1.27	73	4	2	1	2	1	1	23	2	45.2	5	5
1	56	172	71	129	81	4.71	5.6		2.72	1.15	1.07	1.21	71	1	2	2	1	1	1	25	3	21.7	5	6
1	68	169	71	123	78	3.59	4.9		2.89	2.56	0.84	1.43	87	3	1	2	1	2	1	14	3	102.8	4	4
1	78	173	77	167	74	5.98	12.2	0.3	3.21	2.21	0.9	1.65	82	3	2	2	1	2	2	49	2	99.2	5	5
1	57	172	70	110	74	10.09	4.6	0.7	4.63	3.48	0.96	2.49	77	1	1	1	2	1	2	32	5	118.7	3	1
1	55	163	83	107	69	4.94	5		3.03	3.24	0.79	1.25	88	3	2	1	2	1	2	2	2	24.5	4	2
1	49	170	75	124	80	6.04	6.7	0.1	2.64	1.72	0.66	1.45	65	3	2	2	2	1	1	0	1	69.5	1	0
2	83	157	50	123	70	6.87	6.5		3.85	1.34	1.4	2.03	79	3	1	1	2	1	1	21	2	133.5	5	2
1	67	176	71	117	71	8.78	6.1		4.31	3.41	1	2.14	83	3	2	1	2	2	2	8	3	41.8	3	1
1	79	161	58	125	69	7.16	5.4		2.21	0.72	0.98	0.99	73	3	2	1	1	1	1	0	2	139.8	3	0
2	60	155	57	145	80	4.41	4.1		4.31	1.61	1.28	2.56	71	3	2	1	1	2	1	51	2	48.3	4	6
2	74	162	67	168	104	6.2	10.8		3.46	1.36	0.66	2.35	78	1	2	2	1	1	1	16	2	120.5	4	2
1	81	170	86	140	83	6.3	6.7	0.2	2.28	1.67	0.75	1.01	82	4	2	2	2	1	1	21	2	108.5	5	4
1	61	172	75	128	80	8.34	6		4.64	2.06	1.02	2.73	77	1	2	1	2	1	1	64	5	115.9	4	4
1	72	165	70	106	62	6.03	7.7							3	1	2	2	1	2	140	4		5	9
2	63	154	61	144	72	4.01	5.1	0.2	3.63	2.36	0.81	1.85	54	3	2	1	2	1	1	59	2	62.6	4	4
2	76	155	53	158	92	4.91	5.4	0.5	3.84	0.84	1.61	1.91	69	1	2	1	1	1	1	103	2	59.6	5	8
1	41	170	95	102	74	6.74	6.3	11.1	4.85	1.53	0.57	3.48	105	1	2	1	2	1	2	60	5	66.6	5	4
1	66	163	59	132	73	7.07	5.1		3.94	0.71	1.42	2.3	89	1	2	1	1	2	2	33	2	56.1	4	6
1	72	170	55	141	80	5.42	4.6		3.49	1.6	0.97	2.09	86	1	2	1	1	1	1	53	3	171.6	3	3
2	64	167	84	157	99	5.8	6.4	0.6	2.58	1.31	1.14	1	77	4	2	2	2	1	1	0	1	34.6	1	0
1	49	168	71	136	77	5.77	9.1	0	3.59	3.17	0.96	1.75	95	3	2	2	2	1	1	77	2	106.7	5	9
1	50	170	98.5	152	82	4.5	6.6		4.88	4.6	0.73	2.84	89	3	2	1	2	1	1	11	3	89	3	4
1						6.47	6		2.05	1.59	0.81	0.72	86		1	1						34.5
1	63	165	77	156	91	5.51	6		2.9	1.75	0.87	1.4	84	1	2	1	1	1	2	6	2	62.5	4	4
1	67	165	80	127	64	5.08		0	2.76	1.23	0.8	1.5	62	1	2	2	2	1	1	0	1	30.1	1	0
1	67	174	82	132	80	5.77	7.5	0.2	3.49	1.86	0.79	2.11	92	3	2	2	2	1	2	48	3	48.8	5	6
1	55	170	83	116	59	6.24	5.6		2.39	1.47	0.84	1.15	81	1	2	1	1	2	1	11.5	2	16.3	3	4
2	53	160	68	146	93	6.24	11.2	0.7	4.27	2.09	1.01	2.53	63	3	2	2	2	1	1	1.5	1	83.9	1	1
1	75	169	76	108	74	3.73	5.2	0.2	3.62	1.23	1.18	2.08	72	1	2	1	1	1	1	2	2	143.5	3	1
1	65	184	75	142	92	7.9	9.5		2.76	1.04	0.95	1.43	100	3	2	2	1	2	1	30	2	45.3	4	5
1	66	170	65	129	86	5.42	6	0.2	3.33	1.36	1.14	1.86	87	1	2	1	1	1	1	4.5	1	117.3	1	3
1	87	160	59	138	80			0.2	6.09	1.64	1	4.65	121	1	2	1	1	1	1	53	2	109.1	5	9
2	75	160	61	143	88	7.04	8.8	0.2	2.52	1.41	0.93	1.08	72	1	2	2	1	1	1	60	5	52.3	4	3
2	60	154	62	134	84	6.07	7.8	0.8	4.15	1.52	1.1	2.46	60	2	2	2	2	1	1	32.5	2	42.6	5	6
1	56	176	67.5	144	78	9.05	7.4	0.2	4	3.32	0.86	1.85	85	1	2	2	1	1	2	7	2	90	3	2
2	71	168	80	139	75	7.75	10.2		2.31	1.37	0.74	1.07	82	1	2	2	1	1	1	17.5	2	54	3	5
1	79	172	58	132	80	3.09	5		3.81	1.28	1.22	2.21	99	1	1	1	1	1	1	0	1	81.5	1	0
1	68	163	67.5	150	82	5.3	10.2		3.4	1.59	0.85	2.06	75	4	2	2	2	1	2	129	5	44.5	5	4
1	53	170	82	130	82	7.32	8.3		3.93	2.16	0.9	2.37	99	1	2	2	1	1	2	124.5	3	20.1	5	5
1	77	178	81	133	72				2.95	2.21	0.76	1.49	70	4	1	1	1	1	1	3.5	2	26.1	3	3
2	66	158	62	107	67	9.13	12.3	0.4	5.05	5.06	1.05	2.18	77	3	2	2	2	1	1	9.5	3	62.8	4	3
2	70	153	43	168	84	5.3	5.5		3.51	0.42	1.99	1.58	64	1	2	2	2	1	1	3	3	17.9	3	1
1	59	170	76.5	143	87	8.11	9.2		3.08	2.44	0.97	1.42	65	1	2	2	1	1	2	58	2	51.4	4	4
1	68	170	81	170	98	6.83	4.6		3.29	1.91	0.72	1.89	79	1	2	1	1	1	2	21	2	128.1	4	3
1	63	177	76	113	67	7.92	4.8	0.1	2.69	0.85	1	1.46	70	3	1	1	1	1	2	0	3	39.3	3	0
1	81	169	72	154	84	5.51	6.3		4.94	2.68	1.03	3.18	94	1	2	1	1	1	1	3	2	41	4	4
1	76	166	52	132	76	4.44	6.3		3.92	0.82	1.37	2.42	95	1	1	1	1	1	1	6.5	1	52	3	3
2	69	153	58	130	69	4.6	5.5		4.15	4.28	0.86	2.09	79	3	2	2	2	1	1	1.5	1	95	1	1
2	72	155	51.5	102	56	5.9	5.1		3.12	1.45	1.23	1.38	79	1	2	1	1	1	1	19.5	2	80.1	3	7
1	67	177	80	144	83	6.73	4.8		3.07	1.91	1.08	1.4	74	1	2	1	1	1	1	40	2	138.5	5	6
1	76	185	62	125	81	6.71	8.3		3.27	0.79	0.93	2.06	68	1	1	2	1	1	2	18.5	4	48	3	3
2	65	158	65.5	131	77	7.17	5.3	0.2	4.16	1.2	1.4	2.35	76	3	2	1	2	2	1	0	1	48	1	0
1	65	167	62	126	62	5.76	5	0.2	3.7	3.11	1.11	1.65	109	3	2	1	2	1	1	12.5	3	62.4	3	5
1	59	179	67	88	53	7.17	7	2.9	3.14	0.83	0.78	2.06	66	1	1	1	1	1	2	35	5	36.3	4	2
1	59	182	80	101	90	6.53	5.7		3.33	1.42	0.85	2.04	82	1	2	1	1	1	1	10	3	45.2	3	4
2	62	155	55	148	78	4.57	5.2		3.33	0.88	1.22	1.88	73	2	2	1	2	1	1	16	2	87.6	5	3
2	66	161	65	124	78	4.66	5.4	0.1	3.08	2.95	0.76	1.4	72	1	2	1	1	1	1	2	1	115.8	1	2
1	57	160	70	138	78	9.79	11.1		3.06	1.81	0.89	1.65	94	1	1	2	1	1	2	20	2	63.2	4	3
2	82	145	67.5	141	63	11.68	13.1	0.5	2.99	1.05	1.35	1.34	60	1	2	2	2	1	1	86	5	88.6	5	4
1	76	165	70	143	68	6.37	10.1	0.2	2.66	1.16	1.2	1.04	95	1	2	2	2	1	1	106	5	28.9	5	6
1	79	171	82	134	67	9.51		0.4	3.65	0.98	0.93	2.39	123	1	1	1	1	1	2	8	3	23.8	4	3
2	73	160	70	131	88	6.78	5.2	3	4.17	0.92	1.15	2.89	76	1	2	1	1	1	1	80	5	98.1	4	3
2	61	167	67	125	71	5.41	5.1		2.73	1.37	0.78	1.41	121	1	2	1	1	1	1	2.5	1	80.8	1	2
2	77	154	49	118	70	5.32	4.6		2.94	1.14	1.15	1.26	91	2	2	2	2	1	1	5	2	91.2	4	3
1	52	175	75	135	79	6.55	5		3.21	1.06	0.9	2.01	75	1	1	1	2	1	1	0	1	70.4	1	0
1	60	180	81.3	105	68	6.86	9.2		3.61	0.98	1	2.41	91	1	1	2	1	1		9	3	33.9	3	2
2	63	152	57	146	63	6.93	12	1.3	3.71	1.53	0.72	2.38	56	1	2	2	1	1	1	110	2	67.1	5	9
1	61	175	77	149	93	6.44	9.9		4.31	1.49	1.11	2.79	77	3	2	2	2	1	1	64	5	122.3	4	4
1	77	171	79	120	80	2.73	10.4	1.1	2.83	2.15	0.56	1.47	95	1	1	2	1	1	2	121	2	118.9	5	5
2	59	162	69	131	80	6.33	9.9	1.8	3.23	2.83	0.79	1.49	95	2	2	2	2	1	1	31.5	6	31.6	4	6
1	62	170	65	110	69	6.32	8.3		3.99	0.68	1.38	2.38	68	1	1	2	1	1	2	50	2	74.6	5	5
1	80	173	49.5	113	65	4.86	6.2	0.5	4.75	0.94	1.07	3.52	133	1	2	1	1	1	1	27	5	72.8	3	2
1	64	179	92	153	89	5.72	6.9	0.5	3.28	1.64	0.77	2.04	81	3	2	1	2	1	1	74	2	36	5	6
1	61	174	70	145	81	3.83	4.8		3.93	1.28	1.19	2.34	85	2	2	1	2	1	1	32	2	71.9	1	2
1	66	173	87	117	84	5.36	5		4.2	0.83	1.04	2.87	74	1	1	1	1	1	2	23	2	79.8	4	3
2	82	158	59	153	73	5.69	6.3	0.2	4.61	1.13	1.27	3.16	50	1	2	2	2	1	1	46	2	47.4	5	3
1	60	168	76	107	63	7.48	5.1		2.54	1.06	0.83	1.42	89	3	2	1	2	1	1	1	2	44.6	1	1
1	55	180	90.5	141	85	6.43	8.3		3.67	2.45	0.74	2.32	77	2	2	2	2	1	2	18.5	2	58	5	4
2	72	168	62	157	99	6.41	6.5	0.9	4.32	1.27	1.69	2.34	70	1	2	1	1	1	1	0	1	53.3	1	0
2	46	170	74	136	75	6.89	6.7	7.6	2.85	1.01	0.58	1.93	78	1	1	2	1	1	2	68	4	62.8	5	5
1	64	174	65	85	55	11.05	15.9	0.2	3.21	1.48	0.88	1.86	83	1	1	2	2	1	2	36.5	4	109	3	5
2	79	156	48	90	50	3.67	4.8	0.1	3.53	0.52	1.83	1.62	56	1	1	1	1	2	1	3.5	2	67.9	1	2
1	62	170	65	110	69				2.43	1.03	0.76	1.35	80	1	1	2	1	1	2	54	2	64.7	5	5
1	66	162	62	137	83	8.07	6.2	0.4	4.08	1.75	0.78	2.83	65	1	1	1	2	1	2	41.5	5	44.9	5	7
2	60	158	58	144	80	6.55	4.4	0.157	2.95	0.76	1.35	1.32	55	3	2	1	2	1	1	0	1	29.8	1	0
1	80	165	60	131	70	5.46	6.9	0.3	4.4	1.4	1.18	2.85	104	1	2	1	1	1	2	94	2	133.9	5	10
1	87	170	54.5	150	81	5.97	4.2	0.2	3.77	1.65	0.96	2.39	116	1	2	1	1	1	1	80	2	17.5	5	10
1	56	160	48	106	63	8.98	4.3	0.1	3.81	1.58	0.69	2.23	84	1	1	1	2	1	2	2.5	2	79.7	1	2
1	69	174	71	106	62	4.76	5.4		2.87	1.22	0.83	1.72	75	3	1	1	2	1	2	18	2	45.8	3	5
1	58	172	87	165	76	6.38	6.7		3.5	1.37	0.84	2.28	72	3	2	2	2	1	2	43.5	2	33.8	3	4
1	80	170	78	126	69	5.74	5.3		3.21	1.43	1.01	1.78	74	1	2	1	1	1	1	11	2	49.4	4	2
2	86	160	65	135	72	7.3	11.5	7.5	4.9	2.81	1.13	2.89	104	1	2	2	1	2	1	25	5	44.9	4	5
1	76	167	59.5	162	78	5.87	5.7		3.06	0.91	0.77	2.02	88	1	2	2	2	1	1	0	2	87.2	3	0
2	52	163	59	144	89	7.69	5.2	0.4	3.7	1.26	1.12	2.18	63	1	2	1	1	1	1	0	1	138.1	1	0
1	62	176	70	119	61	5.81	7.7	0.2	2.26	1.48	0.8	1.13	60	2	1	2	1	1	2	76	4	74.2	4	6
1	56	168	72	166	101	6.09	8.8	0.2	4.28	1.79	0.79	3.02	62	1	2	2	2	1	2	118	2	57.7	5	8
1	77	169	71	130	78	5.94	5.1		4.45	3.2	0.85	2.74	90	1	2	1	1	1	1	26	2	30.8	4	4
2	78	162	79	158	57	9.63	6.2	1.2	2.69	1.02	0.76	1.67	117	3	2	1	2	2	1	3	3	38.5	4	1
2	84	157	60	176	79	7.73	7.1		2.91	2.09	1.11	1.34	103	1	2	2	1	1	1	26.5	2	35.4	5	4
2	60	160	62	135	86	5.41	6.1		3.34	1.22	1.1	1.94	93	1	2	2	1	1	1	0	1	80.6	1	0
1	47	169	74	120	79	6.77	4.7	0.7	3.77	3.14	0.76	2.36	72	1	1	1	1	1	2	0	1	45.3	1	0
1	76	165	56	118	80	5.43	14.1	1.6	2.03	0.56	0.77	1.08	85	2	1	2	1	1	1	10	2	42.2	4	3
1	77	165	70	128	69	5.9	4.9	0.1	2.72	1.75	0.65	1.61	82	1	1	1	1	1	1	75	3	39.3	5	4
2	63	160	65	121	72	5.99	14.2	0.3	3.31	1.14	0.99	1.97	66	1	2	2	1	1	1	42	2	68.9	5	7
2	63	163	59	153	82	4.38	5.6	0.2	3.87	2.74	0.85	2.15	80	3	2	1	2	1	1	1	2	102.4	1	1
1	65	170	70	140	80	8.14	5.2	0.1	2.86	0.92	1.21	1.3	96	1	2	2	1	1	1	11.5	5	61.5	3	3
1	54	180	95	131	103	10.13	5.9		3.02	2.48	0.82	1.53	65	3	2	1	1	1	2	3	3	40.4	3	1
1	54	175	93	139	94	3.84	6.3		2.78	3.3	0.69	0.91	67	3	2	1	2	1	2	0	1	256.4	1	0
2	73	166	65	110	67	6.79	5.7	0.4	3.2	1.52	0.85	1.95	50	3	2	2	2	1	1	10	2	54.6	3	5
1	59	170	80	110	60	6.39	7.1	0	2.95	1.27	1.14	1.46	84	3	2	2	2	1	2	0	1	76.5	1	0
1	64	173	87	122	74	5.49	6.8	0.1	2.64	0.93	0.85	1.58	51	3	2	2	1	2	2	41	2	105.7	5	10
1	53	176	79	137	69	9.96	4.8	0.5	3.21	2.47	0.76	1.61	100	3	1	1	2	2	2	0	1	102.9	1	0
1	64	168	72	143	85	6.31	10	0.1	3.56	2.93	0.65	1.81	88	1	2	2	1	1	2	60	2	124.9	5	6
1	72	169	73.2	163	81	6.3	15.3		3.77	1.5	0.84	2.43	802	1	2	2	1	1	1	61	5	37.4	4	4
2	70	165	75	126	75	9.27	21.7	10	4.85	1.97	0.56	3.55	97	1	2	2	1	1	1	20	5	124.3	3	4
1	63	168	76	135	80	5.1			4.7	1.36	1.01	3.26	72	1	2	2	2	1	2	19	2	40.4	3	3
1	78	170	84	132	64	7.99	5		2.71	1.2	0.84	1.47	93	1	2	1	1	2	1	0	1	155.1	1	0
1	57	178	77	147	78	4.43	9.7	0.8	3.4	1.63	0.95	1.88	68	1	2	2	1	1	2	38.5	3	116	3	6
2	76	145	57	95	60	9.73	5.7	0.2	4.02	0.74	1.81	2.14	64	3	2	1	2	1	1	14	2	88.4	3	2
1	72	164	59	145	84	4.97	5.8	0.1	3.22	0.97	1.49	1.53	94	1	2	2	1	1	1	24	2	44.5	4	3
2	72	165	80	110	70	5.9	7.2	0.1	3.55	1.87	0.97	1.86	94	1	2	2	1	1	1	32	5	87.7	4	3
1	65	175	70	149	78	6.62	6.2	8.9	2.75	1.35	0.77	1.63	149	1	2	1	1	1	1	37.5	2	43.7	5	4
1	68	160	59	134	67	6.65	10.3		3.86	0.8	1.09	2.54	77	1	2	2	1	1	1	9.5	3	148.9	3	2
1	74	160	57	114	58	4.44	4.5	0.2	2.43	1.27	0.76	1.36	78	1	1	1	2	1	1	4	2	21.9	3	4
2	64	160	65.5	128	80	4.67	6.6		3.7	1.04	1.35	2.23	60	1	2	1	1	1	1	0	1	92.1	1	0
1	78	162	84	155	55	6.02	7.5	0.2	3.98	3.72	0.82	2.38	178	1	2	2	1	1	1	40.5	3	49.2	3	5
2	80	160	66	90	71	7.69	17.2	5.7	3.81	1.57	0.8	2.57	103	1	2	2	1	1	2	164	4	92.5	5	5
2	66	163	75	125	80	7.32	8.8	0.4	5.15	2.49	1.07	3.37	62	1	2	2	1	2	1	11.5	2	118.6	3	3
1	73	170	85	142	72	6.14	6.2	7.9	2.68	1.68	0.69	1.38	155	2	2	2	1	1	2	1	2	48.9	1	1
2	69	166	74	132	73	4.7	5.4		3.55	1.21	0.96	2.25	74	4	2	1	2	1	1	3.5	2	22.8	1	3
1	68	173	80	120	80	6.43	6	0.5	3.51	1.36	0.88	2.19	68	3	1	2	2	1	2	22.5	3	54.5	4	5
2	78	158	62	136	78				2.09	0.7	0.86	1.02	93	4	2	2	1	1	1	2.5	2	39.3	1	1
1	73	175	80	167	89	5.63	5.3		2.56	1.22	0.78	1.34	88	4	2	1	1	1	2	30	3	87.8	4	6
1	85	166	75	157	70	10.64	12.1		2.72	1.77	0.75	1.44	81	3	2	2	2	1		46	2	50.3	3	5
1	61	170	79	150	106	5.69	6.7	0.3	3.66	1.02	1.26	2.13	80	3	2	2	1	1	1	17	3	39.1	3	5
2	83	152	54	192	85	3.7	5.2	1.4	4.12	1.03	0.95	2.83	66	2	2	1	2	1	1	0.5	1	103.5	1	1
1	61	170	68	119	71	5.02	8	16.6	2.43	1.56	0.63	1.26	72	1	2	2	1	1	1	2.5	1	56	1	1
1	66	165	62	152	84	5	5.4		3.87	1.18	1.43	2.22	74	1	2	1	1	1	1	9	3	100.4	3	2
1	80	50	50	123	86	4.63		0.4	3.34	0.76	1.27	1.92	82	4	1	2	1	2	2	181	2	57.3	5	7
2	54	163	53	122	75	5	4.6		3.39	0.65	1.42	1.88	48	1	1	2	1	1	1	9	2	61.2	1	3
2	83	156	47.5	170	98	8.74	7	0.8	4.52	1.78	1.47	2.5	43	4	2	2	1	1	1	9	2	84.9	3	4
1	64	168	73	121	80	7.95	4.6	0.2	3.42	2.4	0.94	1.84	70	1	1	1	1	1	2	22	2	75.1	3	8
1	85	169	64	123	72	8.04	6.4	0.1	3.37	1.49	1.15	1.87	118	1	2	2	1	1	1	24	3	26.2	3	5
1	66	161	58	161	105	6.78	14.2	0.3	2.74	1.61	0.82	1.46	76	1	2	2	1	1	1	25	3	86.8	3	2
1	49	175	86	114	82	5.33	5.5	0.2	3.42	2.1	0.98	1.72	79	3	2	1	2	1	1	12	3	34.9	1	6
1	75	163	70	158	78	7.5	7.8		3.19	1.29	1.64	1.22	76	4	2	2	1	1	1	77.5	2	56.4	5	9
1	74	166	64	170	102	5.46			3.26	0.97	1.34	1.76	102	4	2	1	1	2	1	40	2	33.8	3	5
1	63	168	60	95	55	6.18	8.7		5.11	0.81	0.86	4.04	91	4	1	2	1	1	2	151	2	40.7	5	8
2	59	160	63	119	64	6.19	4.6	0.2	3.55	1.04	1.24	2.08	62	1	2	1	1	1	1	0	1	33.7	1	0
2	65	158	79	154	74	7.5	10.9		3.88	1.52	0.75	2.6	83	4	2	2	1	1	1	15	2	73.3	4	3
2	65	158	79	131	64	7.73	6.2	0.8	3.18	1.25	1.16	1.62	77	3	2	1	2	1	1	2.5	1	78.7	1	1
1	67	179	98	173	103	5.22	8.8		3.53	2.51	0.75	2.16	80	3	2	2	2	1	1	16	2	182.5	3	1
1	73	170	75	166	88	7.7	12.4		5.32	2.38	0.98	3.58	50	1	2	2	1	1	2	47	3	24.5	5	5
2	65	162	60	122	71	7.07	7.9	0.1	2.85	1.43	0.82	1.7	57	4	1	2	1	1	1	7	2	120	1	3
2	63	155	74	134	103	5.25	6	0.1	4.81	1.14	1.18	3.36	71	1	2	1	1	1	1	10	3	80.6	3	3
2	82	160	89	140	73	7.29	5.6		5.1	4.51	0.97	2.66	97	1	2	1	1	1	1	12	2	22.4	1	4
1	64	184	82	149	102	7.67	11	0.6	4.2	1.25	0.79	3.09	85	3	2	2	1	2	1	51.5	3	32.3	5	11
2	63	162	70	162	106	6.56	5		4.01	3.36	0.81	1.95	67	1	2	1	1	1	1	0	1	207.8	1	0
1	47	169	76	138	89	6.29	6.6	0.3	2.63	2.49	0.77	1.11	48	1	2	2	1	1	1	0	1	53.9	1	0
1	64	168	80	147	89	6.12	8.8	0.2	4.38	2.62	0.94	2.58	88	3	2	2	2	1	1	4	2	79.7	3	1
2	81	155	62	138	70	5.91	5.4		4.66	1.32	1.31	3.11	70	2	1	1	1	2	1	3	3	41	1	1
2	81	158	61	140	72	4.45	5.5		4.25	0.91	1.07	2.95	84	1	2	2	1	1	1	6	3	958.8	1	3
1	56	164	63	138	101	5.86	5.6	0.4	6.18	6.62	0.91	3.01	76	1	2	1	1	1	2	1.5	1	76.2	1	1
1	68	170	66	155	80	5.33	13.7	0.6	2.49	1.52	0.7	1.36	69	2	2	2	2	2	2	40	5	22	4	2
1	71	165	86	166	85	7.43	5	0.3	3.65	1.87	0.86	2.13	94	3	2	1	2	1	1	1.5	2	59.6	1	1
1	55	183	90	124	86	7.53	19.9	0.27						1	2	2	1	1	2	96	2		5	6
1	63	178	82	108	73	6.11	5.4	0.1	2.94	1.14	0.8	1.8	74	3	1	1	2	1	2	40	3	159.4	4	7
1	61	172	70	115	66	6.83	5.7		3.17	3.32	0.76	1.48	80	4	1	1	1	1	2	23	2	73.4	5	7
1	65	170	80	181	108	10.39	6		2.13	0.69	0.65	1.18	50	4	2	1	2	1	2	96	3	37.3	3	8
2	68	155	50	122	69	6.6	6.4		3.68	2.02	1.61	1.52	68	4	2	2	2	1	1	24	2	106.8	4	6
2	65	160	65.5	141	69	7.21	12.1		3.26	1.25	1.31	1.51	83	4	2	2	1	2	1	22.5	2	87.7	3	3
1	72	165	62	201	111	4.13			4.58	0.77	1.66	3.02	63	1	2	1	1	1	1	13	2	52	1	5
[truncated: 1,001 more rows]
